# Supplementary material for: Bis(7-meth­oxy-1-methyl-4,9-dihydro-3H-β-carbolinium) tetra­chloridozincate
Source: Acta Crystallogr Sect E Struct Rep Online. 2010 Mar 31;66(Pt 4):m473. doi: 10.1107/S1600536810010822 (PMC2983946; doi:10.1107/S1600536810010822)
Supplement: Supplementary file 1 [file e-66-0m473-sup1.cif]

##############################################################################
###                                                                        ###
###        Electronic paper (Acta Crystallographica Section E)             ###
###                                                                        ###
##############################################################################
#                                                                            #
# This CIF contains the data in a paper accepted for publication in Acta     #
# Crystallographica Section E. It conforms to the requirements of Notes      #
# for Authors for Section E, and has been peer reviewed under the auspices   #
# of the IUCr Commission on Journals.                                        #
#                                                                            #
# Full details of the Crystallographic Information File format               #
# are given in the paper "The Crystallographic Information File (CIF):       #
# a New Standard Archive File for Crystallography" by S. R. Hall, F. H.      #
# Allen and I. D. Brown [Acta Cryst. (1991), A47, 655-685].                  #
#                                                                            #
# The current version of the core CIF dictionary is obtainable from          #
# ftp://ftp.iucr.org/pub/cif_core.dic. The current version number is 2.4.    #
#                                                                            #
# Software is freely available for graphical display of the structure(s) in  #
# this CIF.  For information consult the CIF home page http://www.iucr.org/  #
# cif/home.html                                                              #
#                                                                            #
# This file may be used for bona fide research purposes within the           #
# scientific community so long as proper attribution is given to the journal # 
# article from which it was obtained.                                        #
#                                                                            #
##############################################################################
                                             
data_I
_audit_creation_method     SHELXL-97
_chemical_name_systematic
;
Bis(7-methoxy-1-methyl-4,9-dihydro-3<i>H</i>-\b-carbolinium)
tetrachloridozincate
;
_chemical_name_common     'di(harmalinium) tetrachloridozincate'
_chemical_formula_moiety     ?
_chemical_formula_sum     'C26 H30 Cl4 N4 O2 Zn'
_chemical_formula_iupac     '(C13 H15 N2 O)2 [Zn Cl4]'
_chemical_formula_weight     637.71
_chemical_melting_point     ?
_symmetry_cell_setting     monoclinic
_symmetry_space_group_name_H-M     'P 21/c'
loop_
    _symmetry_equiv_pos_as_xyz
    'x, y, z'
    '-x, y+1/2, -z+1/2'
    '-x, -y, -z'
    'x, -y-1/2, z-1/2'
_cell_length_a     11.2314(2)
_cell_length_b     19.1274(2)
_cell_length_c     13.5614(2)
_cell_angle_alpha     90.00
_cell_angle_beta     107.0797(16)
_cell_angle_gamma     90.00
_cell_volume     2784.87(7)
_cell_formula_units_Z     4
_cell_measurement_reflns_used     4954
_cell_measurement_theta_min     4.12
_cell_measurement_theta_max     70.99
_cell_measurement_temperature     293(2)
_exptl_crystal_description     monoclinic
_exptl_crystal_colour     colourless
_exptl_crystal_size_max     0.25
_exptl_crystal_size_mid     0.12
_exptl_crystal_size_min     0.08
_exptl_crystal_density_diffrn     1.521
_exptl_crystal_density_meas     ?
_exptl_crystal_density_method     'not measured'
_exptl_crystal_F_000     1312
_exptl_absorpt_coefficient_mu     5.014
_exptl_absorpt_correction_type     multi-scan
_exptl_absorpt_process_details
;
(<i>CrysAlis Pro</i>; Oxford Diffraction, 2007)
;
_exptl_absorpt_correction_T_min     0.544
_exptl_absorpt_correction_T_max     0.644
_exptl_special_details
;
;
_diffrn_ambient_temperature     293(2)
_diffrn_radiation_type     CuK\a
_diffrn_radiation_wavelength     1.54184
_diffrn_radiation_source     'fine-focus sealed tube'
_diffrn_radiation_monochromator     graphite
_diffrn_measurement_device_type     'Oxford Diffraction Xcalibur'
_diffrn_measurement_method     'heavy atom'
_diffrn_detector_area_resol_mean     ?
_diffrn_reflns_number     12418
_diffrn_reflns_av_R_equivalents     0.0346
_diffrn_reflns_av_sigmaI/netI     0.0350
_diffrn_reflns_theta_min     4.12
_diffrn_reflns_theta_max     70.99
_diffrn_reflns_theta_full     70.99
_diffrn_measured_fraction_theta_max     0.960
_diffrn_measured_fraction_theta_full     0.960
_diffrn_reflns_limit_h_min     -11
_diffrn_reflns_limit_h_max     13
_diffrn_reflns_limit_k_min     -18
_diffrn_reflns_limit_k_max     22
_diffrn_reflns_limit_l_min     -16
_diffrn_reflns_limit_l_max     16
_diffrn_standards_number     3
_diffrn_standards_interval_count     120
_diffrn_standards_interval_time     ?
_diffrn_standards_decay_%     0
_refine_special_details
;
Refinement of <i>F</i>^2^ against ALL reflections. The weighted <i>R</i>-factor
wR and goodness of fit <i>S</i> are based on <i>F</i>^2^, conventional
<i>R</i>-factors <i>R</i> are based on <i>F</i>, with <i>F</i> set to zero for
negative <i>F</i>^2^. The threshold expression of <i>F</i>^2^ >
\s(<i>F</i>^2^) is used only for calculating <i>R</i>-factors(gt) etc. and is
not relevant to the choice of reflections for refinement. <i>R</i>-factors
based on <i>F</i>^2^ are statistically about twice as large as those based on
<i>F</i>, and <i>R</i>- factors based on ALL data will be even larger.
;
_reflns_number_total     4954
_reflns_number_gt     3724
_reflns_threshold_expression     I>2\s(I)
_refine_ls_structure_factor_coef     Fsqd
_refine_ls_matrix_type     full
_refine_ls_R_factor_all     0.0622
_refine_ls_R_factor_gt     0.0431
_refine_ls_wR_factor_gt     0.1073
_refine_ls_wR_factor_ref     0.1161
_refine_ls_goodness_of_fit_ref     1.038
_refine_ls_restrained_S_all     1.038
_refine_ls_number_reflns     4954
_refine_ls_number_parameters     334
_refine_ls_number_restraints     0
_refine_ls_number_constraints     0
_refine_ls_hydrogen_treatment     constr
_refine_ls_weighting_scheme     calc
_refine_ls_weighting_details
         'calc w=1/[\s^2^(Fo^2^)+(0.0588P)^2^+1.2361P] where P=(Fo^2^+2Fc^2^)/3'
_atom_sites_solution_hydrogens     geom
_atom_sites_solution_primary     direct
_atom_sites_solution_secondary     difmap
_refine_ls_shift/su_max     0.000
_refine_ls_shift/su_mean     0.000
_refine_diff_density_max     0.541
_refine_diff_density_min     -0.461
_refine_ls_extinction_method     none
_refine_ls_extinction_coef     ?
loop_
    _atom_type_symbol
    _atom_type_description
    _atom_type_scat_dispersion_real
    _atom_type_scat_dispersion_imag
    _atom_type_scat_source
    'C' 'C' 0.0181 0.0091
                         'International Tables Vol C Tables 4.2.6.8 and 6.1.1.4'
    'H' 'H' 0.0000 0.0000
                         'International Tables Vol C Tables 4.2.6.8 and 6.1.1.4'
    'O' 'O' 0.0492 0.0322
                         'International Tables Vol C Tables 4.2.6.8 and 6.1.1.4'
    'N' 'N' 0.0311 0.0180
                         'International Tables Vol C Tables 4.2.6.8 and 6.1.1.4'
    'Zn' 'Zn' -1.5491 0.6778
                         'International Tables Vol C Tables 4.2.6.8 and 6.1.1.4'
    'Cl' 'Cl' 0.3639 0.7018
                         'International Tables Vol C Tables 4.2.6.8 and 6.1.1.4'
_computing_data_collection     'CrysAlis Pro (Oxford Diffraction, 2007)'
_computing_cell_refinement     'CrysAlis Pro (Oxford Diffraction, 2007)'
_computing_data_reduction     'CrysAlis Pro (Oxford Diffraction, 2007)'
_computing_structure_solution     'SHELXS97 (Sheldrick, 2008)'
_computing_structure_refinement     'SHELXL97 (Sheldrick, 2008)'
_computing_molecular_graphics     'ORTEP-3 for Windows (Farrugia, 1997)'
_computing_publication_material     'publCIF (Westrip, 2010)'
loop_
    _atom_site_type_symbol
    _atom_site_label
    _atom_site_fract_x
    _atom_site_fract_y
    _atom_site_fract_z
    _atom_site_U_iso_or_equiv
    _atom_site_adp_type
    _atom_site_calc_flag
    _atom_site_refinement_flags
    _atom_site_occupancy
    _atom_site_disorder_assembly
    _atom_site_disorder_group
    Zn Zn1 0.76391(4) 0.05281(2) 0.78045(4) 0.04473(15) Uani d . 1 . .
    Cl Cl1 0.80185(10) 0.14137(5) 0.68163(7) 0.0583(3) Uani d . 1 . .
    Cl Cl2 0.90754(9) -0.03331(5) 0.80919(8) 0.0623(3) Uani d . 1 . .
    Cl Cl3 0.57608(8) 0.00479(5) 0.70451(9) 0.0678(3) Uani d . 1 . .
    Cl Cl4 0.77170(12) 0.10536(5) 0.93383(8) 0.0734(3) Uani d . 1 . .
    O O1 0.1080(2) 0.18482(13) 0.5051(2) 0.0595(7) Uani d . 1 . .
    N N1 0.0972(2) -0.04362(13) 0.6637(2) 0.0402(6) Uani d . 1 . .
    H H1A 0.0414 -0.0400 0.6953 0.048 Uiso calc R 1 . .
    N N2 0.2328(3) -0.21801(15) 0.6886(2) 0.0480(7) Uani d . 1 . .
    H H2A 0.2367 -0.2566 0.7221 0.058 Uiso calc R 1 . .
    C C1 0.1660(3) -0.10271(17) 0.6593(2) 0.0400(7) Uani d . 1 . .
    C C2 0.1632(3) -0.16743(17) 0.7074(3) 0.0444(8) Uani d . 1 . .
    C C3 0.3039(3) -0.21253(19) 0.6142(3) 0.0540(9) Uani d . 1 . .
    H H3A 0.2531 -0.2301 0.5482 0.065 Uiso calc R 1 . .
    H H3B 0.3768 -0.2423 0.6369 0.065 Uiso calc R 1 . .
    C C4 0.3451(3) -0.14021(19) 0.5997(3) 0.0508(9) Uani d . 1 . .
    H H4A 0.4222 -0.1300 0.6529 0.061 Uiso calc R 1 . .
    H H4B 0.3613 -0.1370 0.5334 0.061 Uiso calc R 1 . .
    C C5 0.2495(3) -0.08782(17) 0.6044(2) 0.0390(7) Uani d . 1 . .
    C C6 0.2285(3) -0.01784(17) 0.5711(2) 0.0388(7) Uani d . 1 . .
    C C7 0.2806(3) 0.02628(19) 0.5116(2) 0.0476(8) Uani d . 1 . .
    H H7A 0.3440 0.0104 0.4860 0.057 Uiso calc R 1 . .
    C C8 0.2367(3) 0.0920(2) 0.4926(3) 0.0521(9) Uani d . 1 . .
    H H8A 0.2696 0.1214 0.4526 0.063 Uiso calc R 1 . .
    C C9 0.1411(3) 0.11741(18) 0.5325(2) 0.0451(8) Uani d . 1 . .
    C C10 0.0876(3) 0.07649(17) 0.5905(2) 0.0402(7) Uani d . 1 . .
    H H10A 0.0247 0.0932 0.6161 0.048 Uiso calc R 1 . .
    C C11 0.1329(3) 0.00793(16) 0.6094(2) 0.0357(7) Uani d . 1 . .
    C C12 0.0871(4) -0.1803(2) 0.7790(3) 0.0640(11) Uani d . 1 . .
    H H12A 0.0985 -0.2277 0.8032 0.096 Uiso calc R 1 . .
    H H12B 0.0007 -0.1725 0.7433 0.096 Uiso calc R 1 . .
    H H12C 0.1130 -0.1490 0.8367 0.096 Uiso calc R 1 . .
    C C13 0.0274(4) 0.2179(2) 0.5539(3) 0.0582(10) Uani d . 1 . .
    H H13A 0.0111 0.2649 0.5286 0.087 Uiso calc R 1 . .
    H H13B 0.0661 0.2188 0.6271 0.087 Uiso calc R 1 . .
    H H13C -0.0495 0.1925 0.5389 0.087 Uiso calc R 1 . .
    N N3 0.3936(3) 0.10991(15) 0.7707(2) 0.0473(7) Uani d . 1 . .
    H H3C 0.4395 0.0784 0.7550 0.057 Uiso calc R 1 . .
    N N4 0.2175(3) 0.03927(17) 0.9329(2) 0.0573(8) Uani d . 1 . .
    H H4C 0.2128 0.0035 0.9700 0.069 Uiso calc R 1 . .
    O O2 0.4732(3) 0.32178(13) 0.5990(2) 0.0626(7) Uani d . 1 . .
    C C14 0.3153(3) 0.10024(18) 0.8312(2) 0.0437(8) Uani d . 1 . .
    C C15 0.3010(3) 0.03874(19) 0.8826(3) 0.0482(8) Uani d . 1 . .
    C C16 0.1328(5) 0.0970(2) 0.9292(4) 0.0863(15) Uani d . 1 . .
    H H16A 0.0549 0.0866 0.8771 0.104 Uiso calc R 1 . .
    H H16B 0.1153 0.0994 0.9950 0.104 Uiso calc R 1 . .
    C C17 0.1742(4) 0.1655(2) 0.9072(3) 0.0649(11) Uani d . 1 . .
    H H17A 0.2174 0.1882 0.9717 0.078 Uiso calc R 1 . .
    H H17B 0.1019 0.1937 0.8734 0.078 Uiso calc R 1 . .
    C C18 0.2582(3) 0.16256(18) 0.8406(2) 0.0442(8) Uani d . 1 . .
    C C19 0.3027(3) 0.21319(18) 0.7847(2) 0.0422(7) Uani d . 1 . .
    C C20 0.2842(3) 0.28532(19) 0.7657(3) 0.0495(8) Uani d . 1 . .
    H H20A 0.2319 0.3102 0.7949 0.059 Uiso calc R 1 . .
    C C21 0.3427(3) 0.31842(18) 0.7049(3) 0.0508(9) Uani d . 1 . .
    H H21A 0.3302 0.3661 0.6926 0.061 Uiso calc R 1 . .
    C C22 0.4230(3) 0.28139(18) 0.6597(3) 0.0474(8) Uani d . 1 . .
    C C23 0.4460(3) 0.21113(18) 0.6765(3) 0.0462(8) Uani d . 1 . .
    H H23A 0.4988 0.1870 0.6470 0.055 Uiso calc R 1 . .
    C C24 0.3857(3) 0.17796(17) 0.7401(2) 0.0418(7) Uani d . 1 . .
    C C25 0.3748(4) -0.0254(2) 0.8814(3) 0.0622(10) Uani d . 1 . .
    H H25A 0.3504 -0.0613 0.9209 0.093 Uiso calc R 1 . .
    H H25B 0.4618 -0.0154 0.9108 0.093 Uiso calc R 1 . .
    H H25C 0.3601 -0.0410 0.8115 0.093 Uiso calc R 1 . .
    C C26 0.5400(4) 0.2872(2) 0.5392(3) 0.0639(11) Uani d . 1 . .
    H H26A 0.5706 0.3211 0.5003 0.096 Uiso calc R 1 . .
    H H26B 0.4858 0.2550 0.4929 0.096 Uiso calc R 1 . .
    H H26C 0.6090 0.2622 0.5841 0.096 Uiso calc R 1 . .
loop_
    _atom_site_aniso_label
    _atom_site_aniso_U_11
    _atom_site_aniso_U_22
    _atom_site_aniso_U_33
    _atom_site_aniso_U_12
    _atom_site_aniso_U_13
    _atom_site_aniso_U_23
    Zn1 0.0481(3) 0.0351(2) 0.0585(3) 0.0031(2) 0.0273(2) 0.0015(2)
    Cl1 0.0841(6) 0.0390(5) 0.0623(5) -0.0064(4) 0.0377(5) 0.0017(4)
    Cl2 0.0606(5) 0.0537(5) 0.0827(6) 0.0188(4) 0.0365(5) 0.0093(5)
    Cl3 0.0475(5) 0.0542(6) 0.1095(8) -0.0051(4) 0.0350(5) -0.0148(6)
    Cl4 0.1199(9) 0.0529(6) 0.0611(5) 0.0163(6) 0.0481(6) 0.0022(5)
    O1 0.0744(17) 0.0393(14) 0.0765(17) 0.0082(13) 0.0404(15) 0.0158(13)
    N1 0.0428(14) 0.0343(15) 0.0504(15) -0.0003(12) 0.0241(12) 0.0002(12)
    N2 0.0563(17) 0.0316(15) 0.0590(16) 0.0076(13) 0.0214(14) 0.0037(13)
    C1 0.0412(17) 0.0359(17) 0.0420(16) -0.0014(14) 0.0111(14) 0.0004(14)
    C2 0.0469(18) 0.0370(18) 0.0516(19) -0.0035(16) 0.0179(15) -0.0037(15)
    C3 0.050(2) 0.048(2) 0.065(2) 0.0071(17) 0.0193(18) -0.0009(19)
    C4 0.056(2) 0.046(2) 0.055(2) 0.0059(17) 0.0230(17) -0.0025(17)
    C5 0.0387(16) 0.0397(18) 0.0395(16) -0.0007(14) 0.0129(14) -0.0052(14)
    C6 0.0418(17) 0.0381(18) 0.0365(15) -0.0017(14) 0.0117(13) -0.0052(14)
    C7 0.0515(19) 0.051(2) 0.0470(18) 0.0020(17) 0.0254(16) 0.0018(17)
    C8 0.056(2) 0.054(2) 0.0528(19) -0.0036(18) 0.0251(17) 0.0096(18)
    C9 0.052(2) 0.0370(18) 0.0459(17) -0.0005(16) 0.0145(15) 0.0049(15)
    C10 0.0418(17) 0.0360(17) 0.0445(17) -0.0007(14) 0.0154(14) 0.0003(14)
    C11 0.0390(16) 0.0323(16) 0.0364(15) -0.0045(13) 0.0121(13) -0.0008(13)
    C12 0.079(3) 0.041(2) 0.087(3) 0.007(2) 0.048(2) 0.015(2)
    C13 0.060(2) 0.046(2) 0.071(2) 0.0085(18) 0.0224(19) 0.0100(19)
    N3 0.0495(16) 0.0385(16) 0.0592(16) 0.0045(13) 0.0243(14) -0.0017(14)
    N4 0.070(2) 0.0500(19) 0.0582(17) -0.0025(16) 0.0281(16) 0.0031(15)
    O2 0.0742(17) 0.0449(15) 0.0789(17) -0.0053(13) 0.0384(15) -0.0002(14)
    C14 0.0442(18) 0.0416(19) 0.0452(17) -0.0028(15) 0.0127(15) -0.0054(15)
    C15 0.053(2) 0.045(2) 0.0451(18) -0.0054(16) 0.0107(16) -0.0062(16)
    C16 0.096(3) 0.070(3) 0.119(4) 0.004(3) 0.071(3) 0.008(3)
    C17 0.072(3) 0.061(3) 0.075(3) 0.007(2) 0.041(2) -0.001(2)
    C18 0.0444(18) 0.046(2) 0.0421(17) -0.0009(16) 0.0124(15) -0.0087(15)
    C19 0.0414(17) 0.0404(18) 0.0440(17) 0.0019(14) 0.0114(14) -0.0082(15)
    C20 0.051(2) 0.0395(19) 0.060(2) 0.0088(16) 0.0193(17) -0.0090(17)
    C21 0.059(2) 0.0306(17) 0.063(2) 0.0016(16) 0.0180(18) -0.0051(17)
    C22 0.0457(18) 0.0406(19) 0.0560(19) -0.0041(16) 0.0155(16) -0.0038(16)
    C23 0.0437(18) 0.0421(19) 0.0550(19) 0.0021(16) 0.0179(16) -0.0051(16)
    C24 0.0388(17) 0.0348(18) 0.0495(18) 0.0004(14) 0.0094(14) -0.0061(15)
    C25 0.077(3) 0.045(2) 0.068(2) 0.006(2) 0.026(2) 0.0060(19)
    C26 0.069(3) 0.061(3) 0.072(2) -0.002(2) 0.037(2) 0.001(2)
_geom_special_details
;
All esds (except the esd in the dihedral angle between two l.s. planes) are
estimated using the full covariance matrix. The cell esds are taken into
account individually in the estimation of esds in distances, angles and
torsion angles; correlations between esds in cell parameters are only used
when they are defined by crystal symmetry. An approximate (isotropic)
treatment of cell esds is used for estimating esds involving l.s. planes.
;
loop_
    _geom_bond_atom_site_label_1
    _geom_bond_atom_site_label_2
    _geom_bond_site_symmetry_2
    _geom_bond_distance
    _geom_bond_publ_flag
    Zn1 Cl3 . 2.2536(10) ?
    Zn1 Cl2 . 2.2580(10) ?
    Zn1 Cl1 . 2.2765(9) ?
    Zn1 Cl4 . 2.2885(10) ?
    O1 C9 . 1.363(4) ?
    O1 C13 . 1.417(4) ?
    N1 C11 . 1.359(4) ?
    N1 C1 . 1.380(4) ?
    N2 C2 . 1.315(4) ?
    N2 C3 . 1.463(4) ?
    C1 C5 . 1.388(4) ?
    C1 C2 . 1.404(4) ?
    C2 C12 . 1.491(5) ?
    C3 C4 . 1.490(5) ?
    C4 C5 . 1.484(4) ?
    C5 C6 . 1.410(5) ?
    C6 C7 . 1.407(4) ?
    C6 C11 . 1.412(4) ?
    C7 C8 . 1.348(5) ?
    C8 C9 . 1.422(5) ?
    C9 C10 . 1.367(4) ?
    C10 C11 . 1.403(4) ?
    N3 C24 . 1.361(4) ?
    N3 C14 . 1.381(4) ?
    N4 C15 . 1.312(5) ?
    N4 C16 . 1.450(5) ?
    O2 C22 . 1.365(4) ?
    O2 C26 . 1.420(4) ?
    C14 C18 . 1.377(5) ?
    C14 C15 . 1.400(5) ?
    C15 C25 . 1.484(5) ?
    C16 C17 . 1.449(6) ?
    C17 C18 . 1.487(5) ?
    C18 C19 . 1.409(5) ?
    C19 C20 . 1.407(5) ?
    C19 C24 . 1.422(4) ?
    C20 C21 . 1.353(5) ?
    C21 C22 . 1.420(5) ?
    C22 C23 . 1.375(5) ?
    C23 C24 . 1.396(5) ?
    N1 H1A . 0.86 ?
    N2 H2A . 0.86 ?
    C3 H3A . 0.97 ?
    C3 H3B . 0.97 ?
    C4 H4A . 0.97 ?
    C4 H4B . 0.97 ?
    C7 H7A . 0.93 ?
    C8 H8A . 0.93 ?
    C10 H10A . 0.93 ?
    C12 H12A . 0.96 ?
    C12 H12B . 0.96 ?
    C12 H12C . 0.96 ?
    C13 H13A . 0.96 ?
    C13 H13B . 0.96 ?
    C13 H13C . 0.96 ?
loop_
    _geom_angle_atom_site_label_1
    _geom_angle_atom_site_label_2
    _geom_angle_atom_site_label_3
    _geom_angle_site_symmetry_1
    _geom_angle_site_symmetry_3
    _geom_angle
    _geom_angle_publ_flag
    Cl3 Zn1 Cl2 . . 107.88(4) ?
    Cl3 Zn1 Cl1 . . 110.26(4) ?
    Cl2 Zn1 Cl1 . . 113.37(4) ?
    Cl3 Zn1 Cl4 . . 112.03(4) ?
    Cl2 Zn1 Cl4 . . 109.20(4) ?
    Cl1 Zn1 Cl4 . . 104.15(4) ?
    C9 O1 C13 . . 117.1(3) ?
    C11 N1 C1 . . 108.2(2) ?
    C2 N2 C3 . . 123.8(3) ?
    N1 C1 C5 . . 109.3(3) ?
    N1 C1 C2 . . 127.8(3) ?
    C5 C1 C2 . . 122.8(3) ?
    N2 C2 C1 . . 117.6(3) ?
    N2 C2 C12 . . 119.5(3) ?
    C1 C2 C12 . . 122.9(3) ?
    N2 C3 C4 . . 114.3(3) ?
    C5 C4 C3 . . 111.4(3) ?
    C1 C5 C6 . . 106.9(3) ?
    C1 C5 C4 . . 119.7(3) ?
    C6 C5 C4 . . 133.0(3) ?
    C7 C6 C5 . . 134.0(3) ?
    C7 C6 C11 . . 119.4(3) ?
    C5 C6 C11 . . 106.7(3) ?
    C8 C7 C6 . . 118.6(3) ?
    C7 C8 C9 . . 121.4(3) ?
    O1 C9 C10 . . 124.6(3) ?
    O1 C9 C8 . . 113.3(3) ?
    C10 C9 C8 . . 122.1(3) ?
    C9 C10 C11 . . 116.3(3) ?
    N1 C11 C10 . . 128.9(3) ?
    N1 C11 C6 . . 108.8(3) ?
    C10 C11 C6 . . 122.2(3) ?
    C24 N3 C14 . . 108.3(3) ?
    C15 N4 C16 . . 123.4(3) ?
    C22 O2 C26 . . 117.5(3) ?
    C18 C14 N3 . . 109.5(3) ?
    C18 C14 C15 . . 123.8(3) ?
    N3 C14 C15 . . 126.5(3) ?
    N4 C15 C14 . . 117.1(3) ?
    N4 C15 C25 . . 120.0(3) ?
    C14 C15 C25 . . 122.9(3) ?
    C17 C16 N4 . . 116.7(4) ?
    C16 C17 C18 . . 113.0(3) ?
    C14 C18 C19 . . 107.3(3) ?
    C14 C18 C17 . . 119.0(3) ?
    C19 C18 C17 . . 133.6(3) ?
    C20 C19 C18 . . 135.7(3) ?
    C20 C19 C24 . . 117.8(3) ?
    C18 C19 C24 . . 106.5(3) ?
    C21 C20 C19 . . 119.9(3) ?
    C20 C21 C22 . . 120.9(3) ?
    O2 C22 C23 . . 124.2(3) ?
    O2 C22 C21 . . 113.9(3) ?
    C23 C22 C21 . . 121.9(3) ?
    C22 C23 C24 . . 116.4(3) ?
    N3 C24 C23 . . 128.5(3) ?
    N3 C24 C19 . . 108.4(3) ?
    C23 C24 C19 . . 123.1(3) ?
    C1 N1 H1A . . 126 ?
    C11 N1 H1A . . 126 ?
    C2 N2 H2A . . 118 ?
    C3 N2 H2A . . 118 ?
    N2 C3 H3A . . 109 ?
    N2 C3 H3B . . 109 ?
    C4 C3 H3A . . 109 ?
    C4 C3 H3B . . 109 ?
    H3A C3 H3B . . 108 ?
    C3 C4 H4A . . 109 ?
    C3 C4 H4B . . 109 ?
    C5 C4 H4A . . 109 ?
    C5 C4 H4B . . 109 ?
    H4A C4 H4B . . 108 ?
    C6 C7 H7A . . 121 ?
    C8 C7 H7A . . 121 ?
    C7 C8 H8A . . 119 ?
    C9 C8 H8A . . 119 ?
    C9 C10 H10A . . 122 ?
    C11 C10 H10A . . 122 ?
    C2 C12 H12A . . 110 ?
    C2 C12 H12B . . 109 ?
    C2 C12 H12C . . 109 ?
    H12A C12 H12B . . 109 ?
    H12A C12 H12C . . 109 ?
    H12B C12 H12C . . 109 ?
    O1 C13 H13A . . 109 ?
    O1 C13 H13B . . 109 ?
    O1 C13 H13C . . 109 ?
    H13A C13 H13B . . 109 ?
    H13A C13 H13C . . 109 ?
    H13B C13 H13C . . 110 ?
loop_
    _geom_torsion_atom_site_label_1
    _geom_torsion_atom_site_label_2
    _geom_torsion_atom_site_label_3
    _geom_torsion_atom_site_label_4
    _geom_torsion_site_symmetry_1
    _geom_torsion_site_symmetry_2
    _geom_torsion_site_symmetry_3
    _geom_torsion_site_symmetry_4
    _geom_torsion
    _geom_torsion_publ_flag
    C13 O1 C9 C8 . . . . -170.7(3) n
    C13 O1 C9 C10 . . . . 10.7(4) n
    C11 N1 C1 C2 . . . . 177.5(3) n
    C11 N1 C1 C5 . . . . 2.0(3) n
    C1 N1 C11 C6 . . . . -1.3(3) n
    C1 N1 C11 C10 . . . . 178.6(3) n
    C3 N2 C2 C1 . . . . -5.5(5) n
    C3 N2 C2 C12 . . . . 175.5(3) n
    C2 N2 C3 C4 . . . . 29.2(5) n
    N1 C1 C2 N2 . . . . 176.8(3) n
    N1 C1 C2 C12 . . . . -4.2(6) n
    C5 C1 C2 N2 . . . . -8.3(5) n
    C5 C1 C2 C12 . . . . 170.7(3) n
    N1 C1 C5 C4 . . . . 172.5(3) n
    N1 C1 C5 C6 . . . . -1.9(3) n
    C2 C1 C5 C4 . . . . -3.3(5) n
    C2 C1 C5 C6 . . . . -177.7(3) n
    N2 C3 C4 C5 . . . . -36.8(4) n
    C3 C4 C5 C1 . . . . 25.9(4) n
    C3 C4 C5 C6 . . . . -161.5(3) n
    C1 C5 C6 C7 . . . . -178.5(3) n
    C1 C5 C6 C11 . . . . 1.1(3) n
    C4 C5 C6 C7 . . . . 8.2(6) n
    C4 C5 C6 C11 . . . . -172.2(3) n
    C5 C6 C7 C8 . . . . 179.2(3) n
    C11 C6 C7 C8 . . . . -0.4(4) n
    C5 C6 C11 N1 . . . . 0.1(3) n
    C5 C6 C11 C10 . . . . -179.83 n
    C7 C6 C11 N1 . . . . 179.8(3) n
    C7 C6 C11 C10 . . . . -0.2(4) n
    C6 C7 C8 C9 . . . . 0.9(5) n
    C7 C8 C9 O1 . . . . -179.7(3) n
    C7 C8 C9 C10 . . . . -1.1(5) n
    O1 C9 C10 C11 . . . . 179.0(3) n
    C8 C9 C10 C11 . . . . 0.5(4) n
    C9 C10 C11 N1 . . . . -179.8(3) n
    C9 C10 C11 C6 . . . . 0.1(4) n
loop_
    _geom_hbond_atom_site_label_D
    _geom_hbond_atom_site_label_H
    _geom_hbond_atom_site_label_A
    _geom_hbond_site_symmetry_A
    _geom_hbond_distance_DH
    _geom_hbond_distance_HA
    _geom_hbond_distance_DA
    _geom_hbond_angle_DHA
    _geom_hbond_publ_flag
    N1 H1A Cl2 1_455 0.86 2.45 3.307(3) 171 yes
    N2 H2A Cl1 2_646 0.86 2.46 3.299(3) 166 yes
    N3 H3C Cl3 . 0.86 2.33 3.183(3) 173 yes
    N4 H4C Cl4 3_657 0.86 2.44 3.287(3) 170 yes
data_global
_journal_date_recd_electronic     2010-01-07
_journal_date_accepted     2010-03-23
_journal_name_full     'Acta Crystallographica, Section E'
_journal_year     2010
_journal_volume     66
_journal_issue      4
_journal_page_first     m473
_journal_page_last     m473
_journal_paper_category     QM
_journal_coeditor_code     BV2139
_publ_contact_author_name     'Zukhra.Ch. Kadirova'
_publ_contact_author_address
;
National University of Uzbekistan,
Tashkent
100123
Uzbekistan
;
_publ_contact_author_email     'zuhra_kadirova@yahoo.com'
_publ_contact_author_fax     '998712627990'
_publ_contact_author_phone     '998712625660'
_publ_section_title
;
Bis(7-methoxy-1-methyl-4,9-dihydro-3<i>H</i>-\b-carbolinium)
tetrachloridozincate
;
loop_
    _publ_author_name
    _publ_author_footnote
    _publ_author_address
    'Kadirova, Zukhra. Ch.' .
;
Tashkent Chemical-Technological Institute, Navoi St 32,
Tashkent 100011
Uzbekistan
;
    'Chepulsky, Stanislav. A.' .
;
National University of Uzbekistan,
Tashkent 100123
Uzbekistan
;
    'Parpiev, Nusrat A.' .
;
National University of Uzbekistan,
Tashkent 100123
Uzbekistan
;
    'Talipov, Samat A.' .
;
Institute of Biorganic Chemistry, Mirzo-Ulugbek St. 83, Tashkent 100125,
Uzbekistan
;
    'Sharipov, Khasan T.' .
;
Tashkent Chemical-Technological Institute, Navoi St 32,
Tashkent 100011
Uzbekistan
;
