# Supplementary material for: Bis(7-meth­oxy-1-methyl-4,9-dihydro-3H-β-carbolinium) tetra­chloridozincate
Source: Acta Crystallogr Sect E Struct Rep Online. 2010 Mar 31;66(Pt 4):m473. doi: 10.1107/S1600536810010822 (PMC2983946; doi:10.1107/S1600536810010822)
Supplement: Supplementary file 2 [file e-66-0m473-Isup2.hkl]

# 
# h,k,l, Fc-squared, Fo-squared, sigma(Fo-squared) and status flag 
# 
data_I
_shelx_title ' exp_245DIL13 in P2(1)/c' 
_shelx_refln_list_code          4 
_shelx_F_calc_maximum      341.66 
_exptl_crystal_F_000      1312.00 
_reflns_d_resolution_high  0.8154 
 
loop_ 
 _symmetry_equiv_pos_as_xyz 
 'x, y, z' 
 '-x, y+1/2, -z+1/2' 
 '-x, -y, -z' 
 'x, -y-1/2, z-1/2' 
 
_cell_length_a    11.2314 
_cell_length_b    19.1274 
_cell_length_c    13.5614 
_cell_angle_alpha  90.000 
_cell_angle_beta  107.080 
_cell_angle_gamma  90.000 
 
_shelx_F_squared_multiplier     1.000 
 
loop_ 
 _refln_index_h 
 _refln_index_k 
 _refln_index_l 
 _refln_F_squared_calc 
 _refln_F_squared_meas 
 _refln_F_squared_sigma 
 _refln_observed_status 
   1   0   0      454.16      577.08     11.41 o 
   2   0   0    77394.53    69766.11    670.02 o 
   3   0   0    13347.91    13849.40     93.51 o 
   4   0   0     2574.13     2574.85     48.13 o 
   5   0   0      746.83      745.96     31.71 o 
   6   0   0    19632.35    20406.16    299.76 o 
   7   0   0      839.29      870.63     40.84 o 
   8   0   0      325.59      326.91     31.01 o 
   9   0   0     2781.45     2823.64     87.10 o 
  10   0   0        5.47       20.46     26.78 o 
  11   0   0      213.33      181.62     30.99 o 
  12   0   0      341.51      385.37     36.73 o 
   1   1   0      346.33      372.09      5.46 o 
   2   1   0     4821.01     5154.84     33.87 o 
   3   1   0    18374.42    18661.93     86.95 o 
   4   1   0     4457.84     4430.33    356.66 o 
   5   1   0      290.50      284.22     15.70 o 
   6   1   0     4127.10     4458.59     59.17 o 
   7   1   0        9.74        1.38     14.41 o 
   8   1   0      875.37      921.95     50.34 o 
   9   1   0       19.37       46.43     24.49 o 
  10   1   0       28.56       15.92     16.88 o 
  11   1   0      128.54      110.35     21.33 o 
  12   1   0       32.35       45.16     19.47 o 
   0   2   0    14430.02    13124.01     41.89 o 
   1   2   0     4955.52     4868.57     37.79 o 
   2   2   0    10551.68    10264.42     51.92 o 
   3   2   0     1409.66     1375.47     29.06 o 
   4   2   0       23.65       37.75      8.95 o 
   5   2   0      442.83      502.50     24.00 o 
   6   2   0    11732.07    12211.73    149.21 o 
   7   2   0      675.19      669.81     50.14 o 
   8   2   0      704.02      653.01     25.17 o 
   9   2   0     1056.34     1189.80     42.19 o 
  10   2   0        1.58      -16.92     16.92 o 
  11   2   0      236.13      213.55     19.82 o 
  12   2   0      353.01      362.47     40.37 o 
   1   3   0     9556.10     9591.10    111.59 o 
   2   3   0      326.05      378.23      9.67 o 
   3   3   0    12702.20    12335.68     48.89 o 
   4   3   0     6426.19     7157.07    202.64 o 
   5   3   0     4748.84     5274.71     98.50 o 
   6   3   0     3021.16     2967.96     51.94 o 
   7   3   0      150.31      138.03     16.56 o 
   8   3   0      188.55      150.65     16.86 o 
   9   3   0      648.11      700.39     34.90 o 
  10   3   0      296.51      285.07     18.52 o 
  11   3   0      233.87      239.33     20.81 o 
  12   3   0        0.85       -6.92     20.86 o 
   0   4   0     1923.23     1667.99     35.74 o 
   1   4   0     4436.93     4345.54     46.43 o 
   2   4   0    11217.02    12118.59    110.66 o 
   3   4   0     3471.67     3844.31     45.90 o 
   4   4   0      209.01      179.66      7.04 o 
   5   4   0     1657.64     1758.55     53.53 o 
   6   4   0     5997.25     6022.53    104.43 o 
   7   4   0     1148.25     1188.63     39.33 o 
   8   4   0      121.35       98.69     22.65 o 
   9   4   0      408.38      395.77     20.61 o 
  10   4   0       42.40       35.90     15.54 o 
  11   4   0       29.88       42.05     18.12 o 
  12   4   0        3.84        7.62     17.48 o 
   1   5   0      926.03      852.41     25.07 o 
   2   5   0     4123.23     4489.24     31.44 o 
   3   5   0     4406.94     4361.20    100.27 o 
   4   5   0     1320.30     1547.26     48.29 o 
   5   5   0     2980.97     3066.31     71.83 o 
   6   5   0      364.17      350.13     29.49 o 
   7   5   0     3150.42     3141.73     62.97 o 
   8   5   0      129.30       95.97     21.51 o 
   9   5   0     2655.02     2635.45     87.04 o 
  10   5   0      323.89      355.54     18.90 o 
  11   5   0      260.40      304.20     20.06 o 
  12   5   0      360.00      395.44     23.08 o 
   0   6   0     5354.80     5769.63     70.95 o 
   1   6   0     1908.34     1918.93     36.55 o 
   2   6   0     5920.05     5968.60     44.71 o 
   3   6   0      750.64      832.87     17.81 o 
   4   6   0     6517.63     6889.81    102.01 o 
   5   6   0        6.36       10.60     11.97 o 
   6   6   0      276.63      298.86     25.22 o 
   7   6   0      233.39      264.32     23.67 o 
   8   6   0      740.22      713.74     45.26 o 
   9   6   0       59.46       55.70     13.46 o 
  10   6   0      114.11       88.47     20.63 o 
  11   6   0      107.76      112.27     16.86 o 
  12   6   0        1.43       12.09     20.70 o 
   1   7   0     1160.79     1100.28     31.92 o 
   2   7   0      550.90      551.69     19.28 o 
   3   7   0        6.83       32.42     11.22 o 
   4   7   0      219.81      294.82     69.88 o 
   5   7   0      127.26      127.44     13.25 o 
   6   7   0      375.38      387.44     34.37 o 
   7   7   0      200.32      214.39     48.89 o 
   8   7   0       89.95       68.55     15.72 o 
   9   7   0      215.50      223.14     18.63 o 
  10   7   0      541.67      618.34     24.02 o 
  11   7   0      139.01      157.66     19.33 o 
  12   7   0      192.33      156.43     25.70 o 
   0   8   0     2406.21     2428.66     56.38 o 
   1   8   0     1452.51     1337.60     29.58 o 
   2   8   0      422.18      414.17     19.72 o 
   3   8   0       26.56       24.79     11.21 o 
   4   8   0     2551.61     2774.04     52.60 o 
   5   8   0     3309.36     3618.72     50.14 o 
   6   8   0      939.48      998.99     51.26 o 
   7   8   0     1404.60     1327.80     46.69 o 
   8   8   0     1247.18     1197.24     36.51 o 
   9   8   0      217.74      214.15     19.93 o 
  10   8   0       31.61       47.65     17.34 o 
  11   8   0       28.92        9.19     17.84 o 
  12   8   0       10.15       59.57     24.37 o 
   1   9   0     2727.44     2684.69    134.62 o 
   2   9   0     1003.50     1082.69     30.21 o 
   3   9   0      326.15      504.80     18.52 o 
   4   9   0     1805.62     1877.92     29.96 o 
   5   9   0      134.87      132.83     17.90 o 
   6   9   0      777.31      842.04     36.34 o 
   7   9   0      136.78      122.55     24.00 o 
   8   9   0      142.08      129.83     19.42 o 
   9   9   0        0.09      -17.89     17.89 o 
  10   9   0      116.29       91.14     15.46 o 
  11   9   0        9.72       16.30     22.26 o 
  12   9   0        3.77       32.36     23.69 o 
   0  10   0      886.39     1319.25     48.86 o 
   1  10   0     3558.27     3451.47     52.45 o 
   2  10   0     4404.18     4179.99     42.50 o 
   3  10   0      329.71      333.67     23.28 o 
   4  10   0     1475.80     1634.30     41.89 o 
   5  10   0       48.31       35.86     17.28 o 
   6  10   0       72.53       80.62     20.68 o 
   7  10   0     3151.72     2962.62     68.21 o 
   8  10   0      420.82      458.28     31.49 o 
   9  10   0      134.10      145.79     23.78 o 
  10  10   0        0.85       -7.85     16.07 o 
  11  10   0       76.83       63.89     19.49 o 
   1  11   0     1796.04     1953.71     31.03 o 
   2  11   0      401.71      382.12     16.29 o 
   3  11   0       37.74       46.59     11.78 o 
   4  11   0      541.22      523.33     27.50 o 
   5  11   0        1.36       -7.47     18.69 o 
   6  11   0      120.34      153.53     22.32 o 
   7  11   0       81.24       70.84     20.61 o 
   8  11   0        2.02        1.84     18.60 o 
   9  11   0       21.36      -18.95     18.95 o 
  10  11   0       30.97       50.96     15.79 o 
  11  11   0       19.14        8.06     22.70 o 
   0  12   0     3992.08     3879.27     59.30 o 
   1  12   0      565.71      453.75     17.87 o 
   2  12   0     2655.45     2705.76     43.98 o 
   3  12   0       60.54       70.60     30.75 o 
   4  12   0     1113.15     1075.64     51.52 o 
   5  12   0      242.76      243.32     18.79 o 
   6  12   0      215.78      195.43     44.14 o 
   7  12   0      368.69      319.33     27.14 o 
   8  12   0       11.95       27.27     19.59 o 
   9  12   0      297.20      284.87     25.33 o 
  10  12   0      122.24      135.28     20.25 o 
  11  12   0        0.69        0.65     22.49 o 
   1  13   0     5067.25     4687.89     60.76 o 
   2  13   0      470.77      411.12     26.24 o 
   3  13   0     1063.90     1053.88     31.09 o 
   4  13   0        0.09       -0.62     13.41 o 
   5  13   0      127.95      168.19     25.83 o 
   6  13   0      417.10      420.78     30.08 o 
   7  13   0      270.06      243.42     40.37 o 
   8  13   0     1170.92     1189.40     43.46 o 
   9  13   0       71.33      116.23     36.30 o 
  10  13   0        3.35        3.09     18.14 o 
   0  14   0      903.42      817.68     48.17 o 
   1  14   0     1165.32     1099.95     38.85 o 
   2  14   0       88.44      113.21     25.57 o 
   3  14   0       23.84       28.72     15.14 o 
   4  14   0      498.49      451.08     28.10 o 
   5  14   0      965.36      880.55     38.62 o 
   6  14   0       41.48       49.28     20.59 o 
   7  14   0      644.60      644.91     33.86 o 
   8  14   0      694.75      765.53     63.45 o 
   9  14   0       31.54       25.98     19.23 o 
  10  14   0       20.52       17.48     23.03 o 
   1  15   0      185.53      185.67     21.56 o 
   2  15   0      621.02      562.98     31.19 o 
   3  15   0      883.33      847.62     29.62 o 
   4  15   0      281.82      246.00     23.88 o 
   5  15   0     1375.24     1397.36     46.86 o 
   6  15   0        4.11        3.38     22.56 o 
   7  15   0      218.26      203.71     23.71 o 
   8  15   0        5.41       20.67     20.60 o 
   9  15   0       13.68       19.02     19.98 o 
   0  16   0      803.87      734.68     50.55 o 
   1  16   0      245.22      269.39     56.97 o 
   2  16   0      392.74      348.75     26.84 o 
   3  16   0      191.12      148.19     21.03 o 
   4  16   0      232.64      193.14     17.75 o 
   5  16   0      444.79      487.63     24.51 o 
   6  16   0        0.58        7.05     18.89 o 
   7  16   0        8.70       41.10     26.90 o 
   8  16   0       60.42       71.11     38.35 o 
   9  16   0       25.98       -6.01     27.26 o 
   1  17   0       84.07       61.61     18.51 o 
   2  17   0      694.89      584.95     25.66 o 
   3  17   0      494.60      526.03     25.55 o 
   4  17   0        2.85      -11.24     15.99 o 
   5  17   0       68.64       69.50     17.54 o 
   6  17   0       17.93       75.45     30.32 o 
   7  17   0      245.99      217.74     29.36 o 
   0  18   0     1846.03     1690.08     71.97 o 
   1  18   0      330.23      284.98     24.80 o 
   2  18   0      483.36      464.31     23.74 o 
   3  18   0      148.88      134.59     16.42 o 
   4  18   0      544.93      576.69     26.87 o 
   5  18   0      574.48      682.92     67.23 o 
   6  18   0      288.38      268.26     31.63 o 
   7  18   0      305.36      296.47     32.49 o 
   1  19   0       57.11       34.48     15.75 o 
   2  19   0        1.12      -15.88     15.88 o 
   3  19   0        2.70       22.91     17.12 o 
   4  19   0       12.50       51.24     19.36 o 
   5  19   0       31.63       69.53     32.67 o 
   0  20   0      479.42      630.44     42.89 o 
   1  20   0        7.52       10.16     18.58 o 
   2  20   0     1205.40     1140.80     39.40 o 
   3  20   0      187.59      171.59     20.42 o 
   4  20   0      461.35      478.42     36.10 o 
   1  21   0      773.42      810.00     32.32 o 
   2  21   0        6.74        0.26     18.15 o 
   3  21   0       30.91       32.85     20.56 o 
   0  22   0      839.30      932.69     43.49 o 
   1  22   0        0.12       25.81     29.17 o 
   2  22   0       69.84       14.81     26.48 o 
 -12   1   1        0.79       20.80     29.95 o 
 -11   1   1      412.21      408.12     23.20 o 
 -10   1   1     1277.43     1379.88     44.77 o 
  -9   1   1       34.91       67.76     21.75 o 
  -8   1   1     1438.49     1597.35     42.66 o 
  -7   1   1     4736.90     4901.44     53.84 o 
  -6   1   1     1010.74     1177.96     25.74 o 
  -5   1   1    15189.49    14949.78    300.77 o 
  -4   1   1     2049.41     2079.74     26.39 o 
  -3   1   1     2997.17     2587.59     28.93 o 
  -2   1   1        0.70        6.09      2.49 o 
  -1   1   1       82.54      112.99      3.78 o 
   0   1   1       43.29       45.60      1.93 o 
   1   1   1     5160.34     5552.88     24.68 o 
   2   1   1     1008.41      958.97      9.68 o 
   3   1   1     2970.60     3025.25     26.57 o 
   4   1   1     9014.23     9686.40     42.72 o 
   5   1   1     8071.69     8539.49     88.42 o 
   6   1   1      745.11      794.01     21.97 o 
   7   1   1      140.97      126.61     16.61 o 
   8   1   1     1102.92     1051.84     54.88 o 
   9   1   1      118.46       92.37     17.68 o 
  10   1   1      420.71      393.08     31.94 o 
  11   1   1      220.80      192.19     23.17 o 
  12   1   1       27.77       55.56     18.94 o 
 -12   2   1       18.19       17.28     20.43 o 
 -11   2   1      368.75      401.75     22.22 o 
 -10   2   1       28.76       23.53     24.03 o 
  -9   2   1        4.59        7.99     17.64 o 
  -8   2   1      252.10      258.19     14.96 o 
  -7   2   1      236.67      246.78     17.00 o 
  -6   2   1     1565.75     1717.56     44.22 o 
  -5   2   1     1902.67     1901.00    104.03 o 
  -4   2   1     4991.14     5098.80     36.95 o 
  -3   2   1      612.35      708.08      8.61 o 
  -2   2   1    22458.20    21328.81     93.35 o 
  -1   2   1       70.98       72.64      7.40 o 
   0   2   1    10822.64    10691.06     98.02 o 
   1   2   1     2099.96     1984.43     28.06 o 
   2   2   1     7000.78     6723.21     38.89 o 
   3   2   1      861.26      800.51     19.33 o 
   4   2   1     4946.57     5009.96     58.90 o 
   5   2   1    10975.22    11903.13     97.53 o 
   6   2   1      732.93      868.10     44.10 o 
   7   2   1     1927.37     1908.63     92.33 o 
   8   2   1        9.05       33.80     14.80 o 
   9   2   1      323.25      310.30     33.65 o 
  10   2   1      122.09      130.73     18.40 o 
  11   2   1      185.52      211.78     23.65 o 
  12   2   1       90.19       84.79     35.50 o 
 -12   3   1       35.62       36.46     19.92 o 
 -11   3   1      489.67      511.98     29.41 o 
 -10   3   1      327.18      347.97     28.81 o 
  -9   3   1        6.15       30.48     20.80 o 
  -8   3   1      108.75      115.94     16.94 o 
  -7   3   1     5138.83     5108.61    102.39 o 
  -6   3   1       17.85       18.28     12.72 o 
  -5   3   1     3871.29     4038.52     63.52 o 
  -4   3   1     1510.65     1653.25     21.42 o 
  -3   3   1    11156.87    11673.26     64.32 o 
  -2   3   1     1090.40     1096.36     18.75 o 
  -1   3   1    24872.34    23309.29    318.34 o 
   0   3   1       57.67       63.65      4.33 o 
   1   3   1     1053.37      928.26     12.46 o 
   2   3   1       82.56       45.76      6.19 o 
   3   3   1     1305.50     1548.16     17.56 o 
   4   3   1      270.18      368.54     22.22 o 
   5   3   1     2458.03     2440.73     59.13 o 
   6   3   1      371.25      318.64     31.22 o 
   7   3   1      606.82      653.86     29.97 o 
   8   3   1       53.79       41.75     12.10 o 
   9   3   1       69.10       66.66     15.05 o 
  10   3   1       17.77       -1.65     17.11 o 
  11   3   1      472.58      468.29     28.28 o 
  12   3   1        4.16      -12.30     21.09 o 
 -12   4   1      193.64      219.48     17.69 o 
 -11   4   1      485.44      491.94     20.78 o 
 -10   4   1      428.07      451.05     36.70 o 
  -9   4   1      203.91      210.32     33.51 o 
  -8   4   1      401.51      346.49     20.76 o 
  -7   4   1      281.56      206.50     20.66 o 
  -6   4   1     2607.33     2475.48     48.32 o 
  -5   4   1      144.42      144.94     22.23 o 
  -4   4   1    13907.89    13135.82    125.97 o 
  -3   4   1     6176.17     6316.92    145.00 o 
  -2   4   1     3339.70     3288.59     27.10 o 
  -1   4   1     8693.29     8589.14     51.36 o 
   0   4   1    13231.42    12585.67     71.62 o 
   1   4   1       49.67       46.82      6.44 o 
   2   4   1    20785.70    19657.23     79.60 o 
   3   4   1     4726.60     4761.10     41.39 o 
   4   4   1     4018.54     3776.80     69.76 o 
   5   4   1      932.97      920.06     39.33 o 
   6   4   1       20.46       16.22     17.37 o 
   7   4   1       86.19       96.12     27.20 o 
   8   4   1      272.25      291.22     22.69 o 
   9   4   1      675.20      620.04     25.91 o 
  10   4   1      508.36      561.62     27.04 o 
  11   4   1      850.66      887.63     29.82 o 
  12   4   1        4.11       10.99     27.18 o 
 -12   5   1      265.22      287.27     21.37 o 
 -11   5   1       15.17       16.42     15.34 o 
 -10   5   1        3.14        8.53     14.93 o 
  -9   5   1     1270.45     1209.40     55.56 o 
  -8   5   1      194.36      181.02     23.10 o 
  -7   5   1      381.93      325.72     18.21 o 
  -6   5   1       60.21       65.21     21.03 o 
  -5   5   1        1.68      -16.17     16.17 o 
  -4   5   1      101.07       98.66     20.19 o 
  -3   5   1     6709.69     7052.95    342.48 o 
  -2   5   1      658.80      575.25     16.49 o 
  -1   5   1     3937.15     3802.09     83.07 o 
   0   5   1     1002.40     1015.13     14.22 o 
   1   5   1      399.82      440.57     22.46 o 
   2   5   1     9086.52     9219.68     39.74 o 
   3   5   1    11599.39    12224.48    255.72 o 
   4   5   1        6.45       20.72     18.17 o 
   5   5   1       21.49       31.08     12.15 o 
   6   5   1     1058.31     1038.28     75.06 o 
   7   5   1       76.86       78.47     16.97 o 
   8   5   1      329.94      262.62     18.52 o 
   9   5   1       76.69       60.15     13.81 o 
  10   5   1       58.38       75.79     17.93 o 
  11   5   1      590.09      604.00     24.18 o 
  12   5   1        1.31      -14.56     21.40 o 
 -12   6   1       29.21       43.03     20.07 o 
 -11   6   1      368.95      409.87     20.02 o 
 -10   6   1      719.25      744.66     28.68 o 
  -9   6   1       20.53       20.12     15.10 o 
  -8   6   1      114.66       87.74     21.29 o 
  -7   6   1        0.85        3.89     19.16 o 
  -6   6   1       37.53       30.03     15.16 o 
  -5   6   1     2397.61     2583.37     47.36 o 
  -4   6   1     5804.87     5819.12     92.53 o 
  -3   6   1      863.87      896.95     37.06 o 
  -2   6   1      204.97      137.72     11.97 o 
  -1   6   1      308.61      365.59     15.64 o 
   0   6   1     4107.31     4154.82     43.32 o 
   1   6   1     4240.16     4327.94     43.79 o 
   2   6   1     4322.29     4182.90     31.16 o 
   3   6   1     1717.66     1975.53     70.32 o 
   4   6   1     5019.62     5090.17     65.14 o 
   5   6   1      153.61      159.45     17.64 o 
   6   6   1       12.21       -1.24     18.58 o 
   7   6   1      452.94      438.62     20.15 o 
   8   6   1      667.87      607.40     23.84 o 
   9   6   1      421.09      389.70     22.06 o 
  10   6   1     1245.18     1390.39     37.71 o 
  11   6   1      295.16      326.61     20.94 o 
  12   6   1       47.04       74.28     28.92 o 
 -12   7   1      193.54      198.63     44.59 o 
 -11   7   1      162.20      134.31     18.06 o 
 -10   7   1        4.35       -0.75     16.04 o 
  -9   7   1     2903.09     2731.23     66.84 o 
  -8   7   1       93.01       96.03     31.23 o 
  -7   7   1     1046.09     1000.03     70.69 o 
  -6   7   1      294.91      338.76     23.39 o 
  -5   7   1      169.21      129.20     13.79 o 
  -4   7   1       60.57       44.87     16.18 o 
  -3   7   1     9049.39     8541.57     73.45 o 
  -2   7   1      106.84      138.11     13.33 o 
  -1   7   1     2734.10     3015.15     57.38 o 
   0   7   1     1055.58      965.16     30.99 o 
   1   7   1      812.36      772.68     21.88 o 
   2   7   1      777.92      884.55     15.51 o 
   3   7   1     1396.71     1423.39     57.99 o 
   4   7   1      779.78      852.42     21.60 o 
   5   7   1      536.02      528.14     20.98 o 
   6   7   1        4.85       16.98     18.88 o 
   7   7   1     1413.84     1425.29     52.65 o 
   8   7   1        4.71       12.20     13.75 o 
   9   7   1      903.26      959.93     51.96 o 
  10   7   1        9.30       13.03     17.84 o 
  11   7   1       15.66        2.37     21.25 o 
  12   7   1       31.61       66.24     27.09 o 
 -12   8   1        9.41        5.04     23.00 o 
 -11   8   1      167.36      153.34     20.64 o 
 -10   8   1      152.23      158.51     20.24 o 
  -9   8   1       30.27       40.53     17.60 o 
  -8   8   1      423.78      362.14     29.71 o 
  -7   8   1      260.75      221.38     28.64 o 
  -6   8   1      112.77       90.92     19.41 o 
  -5   8   1    10008.03    10565.97     77.29 o 
  -4   8   1     3424.48     3640.83     50.98 o 
  -3   8   1     1667.56     1735.86     39.75 o 
  -2   8   1     4407.28     4410.72     54.32 o 
  -1   8   1      485.51      490.93     19.45 o 
   0   8   1       71.94       56.70     10.92 o 
   1   8   1     7071.56     7238.51     66.49 o 
   2   8   1    20172.33    20554.44    602.55 o 
   3   8   1      725.39      703.65     35.51 o 
   4   8   1    10243.71    11040.74     82.43 o 
   5   8   1      631.54      645.33     29.34 o 
   6   8   1      836.18      949.63     34.55 o 
   7   8   1       21.90       17.38     14.29 o 
   8   8   1     1020.02      865.92     40.71 o 
   9   8   1        6.31       18.26     20.94 o 
  10   8   1      224.10      214.52     20.40 o 
  11   8   1      146.06      179.41     23.89 o 
 -12   9   1      352.91      381.67     30.57 o 
 -11   9   1        1.95       -3.91     25.44 o 
 -10   9   1       37.64       32.55     18.13 o 
  -9   9   1     1078.13      947.11     64.81 o 
  -8   9   1     1020.41      911.98     41.41 o 
  -7   9   1        3.12       -8.06     19.23 o 
  -6   9   1      508.48      458.49     27.16 o 
  -5   9   1      713.82      762.82     23.61 o 
  -4   9   1      439.98      450.05     15.03 o 
  -3   9   1     6807.02     7218.26     62.53 o 
  -2   9   1       42.89       34.32     17.72 o 
  -1   9   1     4020.13     3857.97    116.67 o 
   0   9   1     2071.08     2246.47     49.62 o 
   1   9   1     4439.65     4352.85     56.07 o 
   2   9   1     1163.36     1219.94     49.23 o 
   3   9   1     4715.76     4548.13     63.84 o 
   4   9   1      151.12      214.85     15.86 o 
   5   9   1      191.38      144.23     18.91 o 
   6   9   1      152.29      113.11     24.86 o 
   7   9   1      608.12      571.58     32.33 o 
   8   9   1     1538.68     1553.71     50.84 o 
   9   9   1      819.41      830.08     37.30 o 
  10   9   1      515.13      539.03     29.44 o 
  11   9   1       87.87       86.61     27.57 o 
 -12  10   1       25.18       27.88     22.42 o 
 -11  10   1       35.16       43.74     18.61 o 
 -10  10   1        1.06       -3.47     19.71 o 
  -9  10   1      645.13      562.30     34.93 o 
  -8  10   1     1263.80     1133.25     45.90 o 
  -7  10   1        0.71      -18.20     18.85 o 
  -6  10   1     2269.36     2143.56     55.19 o 
  -5  10   1      448.70      405.55     18.08 o 
  -4  10   1      568.44      528.37     16.37 o 
  -3  10   1       83.65       96.14     11.09 o 
  -2  10   1      510.03      525.55     17.16 o 
  -1  10   1       39.92       32.17     12.10 o 
   0  10   1      252.88      252.72     17.02 o 
   1  10   1      991.44     1087.07     31.07 o 
   2  10   1      117.73      134.90     11.19 o 
   3  10   1      511.79      561.61     22.83 o 
   4  10   1      118.75      150.56     16.58 o 
   5  10   1      105.60       81.64     16.36 o 
   6  10   1      765.63      732.31     48.35 o 
   7  10   1     1011.67      892.74     39.69 o 
   8  10   1        4.73        8.94     18.18 o 
   9  10   1      394.74      336.87     29.28 o 
  10  10   1      108.39       98.24     18.93 o 
  11  10   1       13.82       -7.87     25.12 o 
 -11  11   1        7.12        1.90     19.13 o 
 -10  11   1       35.45       21.84     20.07 o 
  -9  11   1      307.21      263.19     25.51 o 
  -8  11   1       82.53       98.57     22.32 o 
  -7  11   1      569.48      582.07     33.92 o 
  -6  11   1        3.67        6.24     18.64 o 
  -5  11   1       66.25       30.12     22.16 o 
  -4  11   1      642.05      680.24     24.39 o 
  -3  11   1     3510.45     3659.13     38.59 o 
  -2  11   1     5428.23     5023.47     49.55 o 
  -1  11   1     6583.62     7001.65     57.16 o 
   0  11   1       22.90       40.61      8.93 o 
   1  11   1     4000.50     4064.55     36.39 o 
   2  11   1     5115.24     5447.31     60.66 o 
   3  11   1     1698.64     1765.04     44.41 o 
   4  11   1       47.48       42.73     16.49 o 
   5  11   1      173.87      153.42     20.63 o 
   6  11   1     2370.36     2271.28     80.03 o 
   7  11   1     1189.03     1078.56     43.15 o 
   8  11   1      402.99      463.53     31.67 o 
   9  11   1       17.94        1.23     18.03 o 
  10  11   1       13.90       -3.52     19.12 o 
  11  11   1       20.35       55.82     22.62 o 
 -11  12   1       74.08       69.47     24.47 o 
 -10  12   1       11.10       19.76     17.37 o 
  -9  12   1      103.92       81.63     21.77 o 
  -8  12   1        5.63       -0.55     21.15 o 
  -7  12   1     2491.08     2349.79     75.37 o 
  -6  12   1       38.47       32.64     19.89 o 
  -5  12   1        1.67       -7.37     13.63 o 
  -4  12   1      806.60      784.39     31.96 o 
  -3  12   1     2836.87     3051.16     48.16 o 
  -2  12   1     1118.48     1121.20     40.75 o 
  -1  12   1     5485.51     5731.68     66.73 o 
   0  12   1     2812.42     2851.90     41.91 o 
   1  12   1      111.34      124.96     12.70 o 
   2  12   1     1990.16     1984.65     67.45 o 
   3  12   1      175.62      272.39     31.83 o 
   4  12   1     1589.45     1559.06     46.45 o 
   5  12   1      218.16      152.73     34.79 o 
   6  12   1      207.86      179.48     23.81 o 
   7  12   1      670.49      569.10     33.62 o 
   8  12   1        2.56       -7.91     22.55 o 
   9  12   1       56.55       46.78     25.46 o 
  10  12   1       35.37       50.61     18.96 o 
  11  12   1        0.05       13.35     22.43 o 
 -11  13   1       65.27       94.19     23.83 o 
 -10  13   1        0.42        6.06     17.73 o 
  -9  13   1     1002.26     1058.57     40.28 o 
  -8  13   1      720.50      726.55     36.27 o 
  -7  13   1     1079.37     1118.16     49.34 o 
  -6  13   1      265.03      276.78     39.87 o 
  -5  13   1      504.73      506.97     21.16 o 
  -4  13   1     2241.57     2177.49     44.61 o 
  -3  13   1     1203.32     1210.40     35.39 o 
  -2  13   1      267.98      252.86     21.37 o 
  -1  13   1       88.71       97.64     16.23 o 
   0  13   1     2240.48     2073.94     63.96 o 
   1  13   1      257.31      215.94     35.14 o 
   2  13   1     3604.15     3572.75     94.74 o 
   3  13   1      850.32      840.63     50.81 o 
   4  13   1       72.51       34.12     18.65 o 
   5  13   1       13.74       25.81     16.81 o 
   6  13   1       76.87      129.25     47.85 o 
   7  13   1        9.12        3.15     19.72 o 
   8  13   1      386.79      388.64     27.96 o 
   9  13   1       99.25      101.39     18.44 o 
  10  13   1       22.80      -24.83     24.83 o 
 -10  14   1      213.51      248.70     18.90 o 
  -9  14   1        2.21       21.56     20.52 o 
  -8  14   1      262.43      370.01     27.07 o 
  -7  14   1      387.46      334.50     36.10 o 
  -6  14   1      452.45      471.85     29.51 o 
  -5  14   1      388.16      367.73     22.08 o 
  -4  14   1     3045.29     3154.47     77.12 o 
  -3  14   1      184.71      164.93     17.37 o 
  -2  14   1     3770.62     3572.24     69.27 o 
  -1  14   1       48.52       65.07     14.74 o 
   0  14   1     2006.72     1940.27     94.16 o 
   1  14   1      547.55      532.20     34.65 o 
   2  14   1     1253.78     1106.93     39.56 o 
   3  14   1      513.22      496.96     29.70 o 
   4  14   1      485.98      470.30     30.91 o 
   5  14   1      799.13      824.92     30.65 o 
   6  14   1      468.69      455.21     37.76 o 
   7  14   1      463.90      438.06     30.68 o 
   8  14   1      135.11      138.36     22.18 o 
   9  14   1       45.86       44.01     18.58 o 
  10  14   1       22.33       30.70     22.12 o 
 -10  15   1        2.20       -3.07     25.67 o 
  -9  15   1      173.35      197.85     22.47 o 
  -8  15   1      388.18      427.25     30.04 o 
  -7  15   1      113.32      118.39     22.81 o 
  -6  15   1      442.35      547.84     28.95 o 
  -5  15   1        2.04       30.36     18.50 o 
  -4  15   1      930.92      894.65     41.06 o 
  -3  15   1       55.23       49.12     15.27 o 
  -2  15   1        0.84       -1.04     17.72 o 
  -1  15   1     1502.39     1435.51     45.85 o 
   0  15   1     2468.58     2361.09     82.02 o 
   1  15   1     1683.73     1752.20     50.14 o 
   2  15   1      522.86      538.46     43.74 o 
   3  15   1      520.14      454.31     25.43 o 
   4  15   1     1690.12     1596.15     62.29 o 
   5  15   1        1.59       18.65     15.32 o 
   6  15   1      132.52      164.74     22.56 o 
   7  15   1        0.93        4.60     24.58 o 
   8  15   1      143.57      190.49     20.37 o 
   9  15   1        8.12       24.19     47.80 o 
  -9  16   1        9.84       16.92     19.87 o 
  -8  16   1      920.62     1107.06     33.72 o 
  -7  16   1       57.97       35.20     24.80 o 
  -6  16   1     1704.38     1812.51     68.01 o 
  -5  16   1        3.54        3.75     19.66 o 
  -4  16   1     2127.23     2222.57    124.90 o 
  -3  16   1     2726.90     2637.85     75.80 o 
  -2  16   1     1738.82     1607.11     49.92 o 
  -1  16   1     1079.69      993.82     48.45 o 
   0  16   1       78.57       41.95     17.10 o 
   1  16   1        7.25      -11.33     29.49 o 
   2  16   1     1354.85     1350.63     45.51 o 
   3  16   1        0.61       15.85     16.38 o 
   4  16   1      525.45      521.53     24.63 o 
   5  16   1      364.34      349.12     49.01 o 
   6  16   1        9.16      -22.24     22.24 o 
   7  16   1      224.79      224.77     35.07 o 
   8  16   1      262.73      285.09     39.86 o 
   9  16   1        0.72       -2.69     26.18 o 
  -7  17   1      200.81      310.35     25.67 o 
  -6  17   1        6.42       28.94     40.34 o 
  -5  17   1     1394.52     1580.35     52.21 o 
  -4  17   1      290.99      298.51     20.10 o 
  -3  17   1      698.17      623.45     26.47 o 
  -2  17   1     2750.35     2594.70     74.61 o 
  -1  17   1      192.02      206.93     22.09 o 
   0  17   1      131.62      152.21     21.20 o 
   1  17   1      695.12      642.29    103.70 o 
   2  17   1      128.82      146.42     16.38 o 
   3  17   1      610.11      572.24     25.80 o 
   4  17   1     1298.49     1250.77     56.05 o 
   5  17   1      197.20      210.59     22.78 o 
   6  17   1        3.83       39.91     27.53 o 
   7  17   1       42.66       42.81     20.35 o 
   8  17   1       26.44       -2.16     31.15 o 
  -6  18   1       14.35        2.04     35.40 o 
  -5  18   1      161.86      128.89     32.39 o 
  -4  18   1     1485.04     1473.36     79.25 o 
  -3  18   1      291.83      283.72     24.81 o 
  -2  18   1        4.83       11.02     18.93 o 
  -1  18   1       25.69       10.53     19.94 o 
   0  18   1       52.44       16.56     62.12 o 
   1  18   1      326.24      325.37     26.71 o 
   2  18   1     1313.94     1279.99     43.09 o 
   3  18   1       25.83       18.28     16.45 o 
   4  18   1       97.57       83.69     16.68 o 
   5  18   1      410.01      426.98     35.37 o 
   6  18   1      247.48      283.25     28.68 o 
   7  18   1       26.43      -23.98     28.23 o 
  -5  19   1      850.16     1057.88     50.14 o 
  -4  19   1        3.87      -13.91     27.86 o 
  -3  19   1      652.50      605.59     31.75 o 
  -2  19   1     1061.34     1008.02     39.70 o 
  -1  19   1      367.01      361.07     27.27 o 
   0  19   1      295.76      295.34     24.11 o 
   1  19   1       77.99      106.53     16.26 o 
   2  19   1      183.27      135.28     28.16 o 
   3  19   1      140.85      103.71     20.60 o 
   4  19   1      643.11      636.29     37.45 o 
   5  19   1      468.72      472.78     33.49 o 
   6  19   1      481.02      567.49     32.91 o 
  -5  20   1      101.37      153.14     36.32 o 
  -4  20   1        6.82       35.33     31.23 o 
  -3  20   1       41.75       43.76     17.65 o 
  -2  20   1        6.11       14.10     18.59 o 
  -1  20   1      188.63      156.97     21.07 o 
   0  20   1      362.48      290.50     24.04 o 
   1  20   1      112.67      146.80     16.28 o 
   2  20   1      277.13      288.73     18.72 o 
   3  20   1        7.01       -7.43     19.61 o 
   4  20   1      101.10      144.17     20.34 o 
  -4  21   1      225.84      305.51     33.32 o 
  -3  21   1      199.84      185.49     26.46 o 
  -2  21   1       39.91       24.78     18.43 o 
  -1  21   1     1279.02     1353.09     40.00 o 
   0  21   1        4.60        9.80     19.11 o 
   1  21   1      866.19      993.19     26.89 o 
   2  21   1       14.43        5.07     17.95 o 
   3  21   1      556.79      621.07     38.30 o 
  -2  22   1      512.21      531.61     24.51 o 
  -1  22   1       24.06       12.69     19.68 o 
   0  22   1     1515.36     1784.36     40.95 o 
   1  22   1      161.03      247.88     27.13 o 
   2  22   1      222.90      240.43     23.02 o 
 -13   0   2       26.31       37.27     28.05 o 
 -12   0   2      887.42      872.37     53.07 o 
 -11   0   2       41.65       33.29     33.94 o 
 -10   0   2        2.48        4.36     22.78 o 
  -9   0   2      362.53      390.02     27.51 o 
  -8   0   2     1146.54     1134.56     46.47 o 
  -7   0   2     1067.25     1094.29     33.54 o 
  -6   0   2     6111.65     6079.46     96.90 o 
  -5   0   2       57.72       63.16     16.62 o 
  -4   0   2     2975.34     3169.73     57.83 o 
  -3   0   2       14.45       22.15      6.28 o 
  -2   0   2    19366.74    18005.85    115.29 o 
  -1   0   2    26713.98    24457.05    295.68 o 
   0   0   2    34316.63    31036.88    472.30 o 
   1   0   2      771.17      792.62     12.08 o 
   2   0   2     1341.56     1691.46     18.95 o 
   3   0   2     1223.69     1549.13     19.81 o 
   4   0   2       80.65       51.89      7.24 o 
   5   0   2     7003.87     8153.57     91.03 o 
   6   0   2     5368.66     5221.34     96.61 o 
   7   0   2     1787.30     1573.81     65.09 o 
   8   0   2     1998.34     1747.15     76.72 o 
   9   0   2     1149.89     1057.77     63.81 o 
  10   0   2      155.49      122.32     28.90 o 
  11   0   2      254.81      234.99     29.45 o 
  12   0   2      118.23      143.99     26.00 o 
 -13   1   2      150.70      127.27     37.87 o 
 -12   1   2       22.53        9.33     18.86 o 
 -11   1   2      279.82      321.81     29.25 o 
 -10   1   2        6.79       10.98     16.14 o 
  -9   1   2       22.83       35.70     14.68 o 
  -8   1   2        3.61       15.79     12.71 o 
  -7   1   2       20.59       19.80     11.35 o 
  -6   1   2      214.24      250.95     18.00 o 
  -5   1   2        1.41       20.06      9.73 o 
  -4   1   2       50.93       76.46     10.29 o 
  -3   1   2      192.25      234.96      6.28 o 
  -2   1   2      268.53      299.41      6.54 o 
  -1   1   2     4136.62     4358.29     59.17 o 
   0   1   2     1815.17     1767.01     32.93 o 
   1   1   2        6.78        7.61      4.52 o 
   2   1   2   116732.09   106505.08    916.19 o 
   3   1   2     2555.08     2562.26     21.33 o 
   4   1   2     3263.68     3557.96     27.33 o 
   6   1   2      514.20      472.23     28.45 o 
   7   1   2       99.50      105.02     11.97 o 
   8   1   2      542.95      517.29     33.18 o 
   9   1   2      187.54      157.88     19.76 o 
  10   1   2      153.31      149.19     20.95 o 
  11   1   2        4.54        5.57     18.62 o 
  12   1   2       33.96        6.99     20.15 o 
 -13   2   2      105.25      105.16     26.87 o 
 -12   2   2      480.97      480.92     28.51 o 
 -11   2   2       75.33      119.65     22.15 o 
 -10   2   2       63.50       41.37     18.48 o 
  -9   2   2      494.90      468.70     17.58 o 
  -8   2   2     1845.45     1875.45     47.37 o 
  -7   2   2     1680.68     1740.85     32.71 o 
  -6   2   2     4318.04     4100.70     73.61 o 
  -5   2   2        5.38        9.31     10.21 o 
  -4   2   2     2316.77     2689.47     27.52 o 
  -3   2   2        0.20        8.63      4.12 o 
  -2   2   2     5421.85     5121.85     77.24 o 
  -1   2   2       55.28       95.03      4.49 o 
   0   2   2     1569.83     1410.36     14.80 o 
   1   2   2     1489.88     1653.02     21.01 o 
   2   2   2    64670.01    64857.55    337.75 o 
   3   2   2     4036.37     4567.66     31.83 o 
   4   2   2      602.69      548.76     14.41 o 
   6   2   2     2034.50     2004.18     73.98 o 
   7   2   2     1929.79     1878.85     31.93 o 
   8   2   2      335.50      275.50     18.31 o 
   9   2   2      892.03      784.68     39.52 o 
  10   2   2      122.94       98.34     20.49 o 
  11   2   2       36.53       11.15     20.82 o 
  12   2   2      120.93      137.81     27.58 o 
 -12   3   2       12.28        5.27     17.50 o 
 -11   3   2      639.69      662.61     27.71 o 
 -10   3   2       85.17       74.82     18.05 o 
  -9   3   2      910.77      823.27     30.36 o 
  -8   3   2      104.55       84.61     12.49 o 
  -7   3   2       65.83       73.42     14.61 o 
  -6   3   2      869.13      933.85     30.15 o 
  -5   3   2     5004.69     5256.14    129.09 o 
  -4   3   2      282.11      298.37      9.55 o 
  -3   3   2     9996.90    10341.67    198.31 o 
  -2   3   2     1630.00     1894.70     24.01 o 
  -1   3   2     6188.79     6045.81     43.33 o 
   0   3   2    16973.09    16528.17     49.10 o 
   1   3   2    16514.00    16644.29    197.44 o 
   2   3   2     2971.53     3389.85     32.48 o 
   3   3   2     2530.56     2472.43    115.99 o 
   4   3   2     7006.42     7565.74     92.82 o 
   5   3   2       73.32      314.99    175.97 o 
   6   3   2       64.31       32.01     13.95 o 
   7   3   2       48.58       44.28     13.09 o 
   8   3   2      199.88      216.06     17.06 o 
   9   3   2        0.57       17.25     17.79 o 
  10   3   2      502.17      449.32     24.25 o 
  11   3   2        1.60       -9.84     21.42 o 
 -12   4   2      274.73      294.64     19.61 o 
 -11   4   2      402.67      404.21     20.59 o 
 -10   4   2       81.69       69.78     23.75 o 
  -9   4   2     1186.48     1174.59     44.69 o 
  -8   4   2      260.33      245.02     14.97 o 
  -7   4   2      383.69      443.25     20.47 o 
  -6   4   2     4778.81     5172.66    122.99 o 
  -5   4   2      632.19      746.19     36.94 o 
  -4   4   2      396.30      405.76     26.39 o 
  -3   4   2      428.61      493.14     26.18 o 
  -2   4   2     9765.04     9983.78     77.04 o 
  -1   4   2      569.34      674.55     11.53 o 
   0   4   2     5592.04     5630.21     28.08 o 
   1   4   2      713.38      672.21     12.28 o 
   2   4   2     5654.44     6076.04     63.95 o 
   3   4   2      363.47      328.97      9.10 o 
   4   4   2      238.64      309.51     23.89 o 
   5   4   2       96.19       72.55     19.38 o 
   6   4   2     3020.34     3080.03     48.46 o 
   7   4   2       11.21       13.33     13.79 o 
   8   4   2       76.61       78.88     14.20 o 
   9   4   2      176.39      149.21     16.30 o 
  10   4   2       11.31       18.13     18.33 o 
  11   4   2        6.72       24.92     17.74 o 
 -12   5   2      594.87      636.19     21.00 o 
 -11   5   2      884.66      919.54     29.18 o 
 -10   5   2      962.33      967.77     43.82 o 
  -9   5   2     2569.08     2354.88     41.62 o 
  -8   5   2       58.19       53.18     15.76 o 
  -7   5   2     5082.82     5205.23     78.61 o 
  -6   5   2     2129.28     2321.93     53.97 o 
  -5   5   2     7217.60     7193.41    107.73 o 
  -4   5   2     5852.45     6415.94     93.00 o 
  -3   5   2    18708.33    17397.62    136.19 o 
  -2   5   2    25604.79    25019.98    146.54 o 
  -1   5   2     4234.50     4116.14     83.90 o 
   0   5   2     1321.39     1300.15     29.67 o 
   1   5   2     3253.80     2987.23     31.97 o 
   2   5   2      562.10      540.90     20.77 o 
   3   5   2     3238.92     3217.46     96.41 o 
   4   5   2     4965.97     5347.33     88.51 o 
   5   5   2     1530.78     1679.66     35.47 o 
   6   5   2     1667.56     1675.11     33.55 o 
   7   5   2      341.36      326.80     18.60 o 
   8   5   2      193.89      160.30     15.97 o 
   9   5   2      271.38      226.15     17.52 o 
  10   5   2      168.69      173.81     18.42 o 
  11   5   2       11.38      -15.25     17.60 o 
 -12   6   2      329.54      354.25     19.56 o 
 -11   6   2       40.84       50.32     16.21 o 
 -10   6   2       65.86       48.11     21.34 o 
  -9   6   2      208.80      193.23     20.15 o 
  -8   6   2      179.52      157.54     22.07 o 
  -7   6   2      174.93      184.57     16.50 o 
  -6   6   2      391.12      414.24     19.05 o 
  -5   6   2     6571.23     7140.14    112.05 o 
  -4   6   2     6381.71     6693.47     98.72 o 
  -3   6   2     2893.34     3231.55     63.46 o 
  -2   6   2     2225.18     2330.63     35.36 o 
  -1   6   2     6487.11     6778.33     70.46 o 
   0   6   2     3617.90     4169.14     41.64 o 
   1   6   2     5129.28     5063.54    172.38 o 
   2   6   2      174.82      154.58     18.63 o 
   3   6   2      953.53     1002.36     22.75 o 
   4   6   2      286.61      300.18     18.81 o 
   5   6   2      514.20      562.18     24.51 o 
   6   6   2     1172.38     1213.00     37.41 o 
   7   6   2      580.63      576.31     29.32 o 
   8   6   2      357.92      342.27     19.74 o 
   9   6   2       12.28       20.40     12.92 o 
  10   6   2        0.85        2.60     18.18 o 
  11   6   2      146.16      143.98     20.93 o 
 -12   7   2       90.98       95.89     17.92 o 
 -11   7   2      118.00      116.32     23.42 o 
 -10   7   2      145.98      135.22     19.66 o 
  -9   7   2       39.12       36.20     17.71 o 
  -8   7   2      154.58      110.45     24.69 o 
  -7   7   2      213.50      248.02     18.30 o 
  -6   7   2      295.68      202.09     17.74 o 
  -5   7   2     5700.66     5931.29     53.44 o 
  -4   7   2       13.28        4.95     15.82 o 
  -3   7   2     4185.10     3624.89     49.23 o 
  -2   7   2     1251.03     1299.09     29.01 o 
  -1   7   2    13461.12    13203.39    168.49 o 
   0   7   2     3625.41     3799.06     43.43 o 
   1   7   2     2343.68     2139.40     33.62 o 
   2   7   2     1199.98     1255.96     53.22 o 
   3   7   2     3930.59     3979.17    105.34 o 
   4   7   2     2792.15     2929.16     52.27 o 
   5   7   2      966.46     1032.96     27.84 o 
   6   7   2      165.42      156.03     21.24 o 
   7   7   2      445.46      401.29     35.84 o 
   8   7   2       27.57       16.84     15.66 o 
   9   7   2       24.30       37.68     13.74 o 
  10   7   2      138.14      172.81     23.03 o 
  11   7   2        1.89       -1.91     21.32 o 
 -12   8   2       19.63        5.04     24.25 o 
 -11   8   2       61.33       71.71     17.74 o 
 -10   8   2      682.32      695.87     33.36 o 
  -9   8   2      622.72      667.29     37.34 o 
  -8   8   2     3012.37     2933.69    184.89 o 
  -7   8   2      684.57      688.78     45.19 o 
  -6   8   2      243.65      274.54     30.38 o 
  -5   8   2     1357.23     1387.77     23.59 o 
  -4   8   2     5964.18     5609.10     67.77 o 
  -3   8   2      229.09      254.01     20.48 o 
  -2   8   2     5520.20     5485.09     60.67 o 
  -1   8   2       36.05       39.90      9.85 o 
   0   8   2     3196.74     3133.31     56.80 o 
   1   8   2     2795.63     2456.60     30.04 o 
   2   8   2    10419.78    11394.31    523.21 o 
   3   8   2      528.64      565.85     36.39 o 
   4   8   2      533.72      570.19     27.63 o 
   5   8   2      502.72      475.70     26.89 o 
   6   8   2      120.13      120.87     21.68 o 
   7   8   2     1005.16     1040.04    132.66 o 
   8   8   2      554.18      506.29     33.09 o 
   9   8   2        2.05        3.64     19.18 o 
  10   8   2      125.27      134.11     24.02 o 
  11   8   2       65.35       82.77     25.32 o 
 -12   9   2        1.84       14.75     23.99 o 
 -11   9   2        1.35       19.83     20.72 o 
 -10   9   2        8.11       24.55     24.09 o 
  -9   9   2       24.88       22.67     18.78 o 
  -8   9   2      471.33      472.98     32.87 o 
  -7   9   2      327.03      324.61     27.41 o 
  -6   9   2      305.50      360.44     25.81 o 
  -5   9   2        6.87       11.93     12.47 o 
  -4   9   2      678.97      684.04     17.91 o 
  -3   9   2     1149.03     1132.46     25.24 o 
  -2   9   2      294.75      316.00     19.29 o 
  -1   9   2      130.72      147.49     14.43 o 
   0   9   2     1137.82     1076.42     46.04 o 
   1   9   2     4555.27     4563.96     44.77 o 
   2   9   2     6375.97     7022.14     76.48 o 
   3   9   2     3919.69     4163.15     62.03 o 
   4   9   2     1669.78     1737.94     44.26 o 
   5   9   2      297.56      291.46     22.61 o 
   6   9   2        2.96      -23.65     23.65 o 
   7   9   2      298.38      293.05     26.52 o 
   8   9   2       95.14       80.02     17.95 o 
   9   9   2       11.18       10.68     16.48 o 
  10   9   2       46.76       62.34     25.52 o 
  11   9   2        6.43      -15.71     25.34 o 
 -11  10   2        3.23       21.21     17.18 o 
 -10  10   2      388.11      343.15     29.51 o 
  -9  10   2     1179.21     1046.96     43.08 o 
  -8  10   2     2726.60     2746.62     66.26 o 
  -7  10   2      726.35      588.53     34.26 o 
  -6  10   2      274.74      275.47     19.95 o 
  -5  10   2       26.52       39.05     13.77 o 
  -4  10   2     1042.77      942.16     22.68 o 
  -3  10   2    12991.17    13577.77     83.70 o 
  -2  10   2     4185.68     3946.08     47.43 o 
  -1  10   2    12375.59    13641.43    106.66 o 
   0  10   2     7061.52     6950.28     61.19 o 
   1  10   2     1944.47     2048.10     26.47 o 
   2  10   2    10657.26    11199.38    240.22 o 
   3  10   2      104.67      118.20     23.67 o 
   4  10   2     6275.93     6561.79    105.98 o 
   5  10   2       51.99       40.25     21.89 o 
   6  10   2     1338.66     1322.79     65.20 o 
   7  10   2     2603.97     2556.56     98.94 o 
   8  10   2      686.45      583.45    118.37 o 
   9  10   2      224.31      230.04     26.92 o 
  10  10   2       12.74       10.75     22.88 o 
  11  10   2       32.28       -8.19     23.35 o 
 -11  11   2       71.59       83.78     18.18 o 
 -10  11   2      151.83      129.64     27.07 o 
  -9  11   2      117.21      102.33     21.89 o 
  -8  11   2      348.48      355.01     30.20 o 
  -7  11   2        0.82       24.28     22.57 o 
  -6  11   2       19.94       -6.65     19.30 o 
  -5  11   2      845.39      848.39     30.29 o 
  -4  11   2      992.67     1000.20     31.91 o 
  -3  11   2      536.63      537.56     16.38 o 
  -2  11   2     2287.76     2241.03     33.83 o 
  -1  11   2     2823.14     2863.51     42.40 o 
   0  11   2       28.17       42.20     10.01 o 
   1  11   2     3498.84     3547.12     41.70 o 
   2  11   2      767.34      782.47     53.70 o 
   3  11   2      221.76      195.92     26.07 o 
   4  11   2       69.96       95.95     17.36 o 
   5  11   2      581.81      522.41     29.29 o 
   6  11   2      643.19      561.15     45.15 o 
   7  11   2      268.08      213.55     24.05 o 
   8  11   2      656.32      631.73     34.61 o 
   9  11   2       49.73       53.31     28.32 o 
  10  11   2       98.84       90.40     27.57 o 
  11  11   2       12.32        2.28     22.37 o 
 -11  12   2       70.66       60.30     17.91 o 
 -10  12   2      100.93      117.65     21.85 o 
  -9  12   2      510.65      515.11     31.06 o 
  -8  12   2      573.85      581.46     34.91 o 
  -7  12   2       55.44       52.73     21.85 o 
  -6  12   2      748.56      757.20     27.39 o 
  -5  12   2     1694.35     1799.74     47.87 o 
  -4  12   2     1053.24      977.46     38.21 o 
  -3  12   2     1050.19      879.39     35.43 o 
  -2  12   2     2592.98     2581.64     67.61 o 
  -1  12   2       56.29       57.95     15.25 o 
   0  12   2     1666.22     1648.41     35.55 o 
   1  12   2     2125.35     2047.79     39.39 o 
   2  12   2     1627.33     1434.75     58.92 o 
   3  12   2      105.26      112.55     24.39 o 
   4  12   2      687.10      719.05     33.57 o 
   5  12   2        0.07      -20.77     20.77 o 
   6  12   2      831.49      817.80     55.04 o 
   7  12   2     1155.39     1137.68     43.94 o 
   8  12   2       84.04       64.60     19.17 o 
   9  12   2       27.43        5.16     18.66 o 
  10  12   2      114.26      138.02     29.07 o 
 -11  13   2       27.75       33.79     24.06 o 
 -10  13   2      185.89      191.14     20.02 o 
  -9  13   2      343.43      393.50     27.13 o 
  -8  13   2      306.39      294.54     28.00 o 
  -7  13   2     1576.07     1447.98     46.89 o 
  -6  13   2     1958.29     2085.18     44.59 o 
  -5  13   2        5.60       19.83     16.44 o 
  -4  13   2      567.93      562.28     24.42 o 
  -3  13   2      886.53      845.78     35.80 o 
  -2  13   2     1156.50     1150.49     67.63 o 
  -1  13   2     1201.06     1040.49     82.12 o 
   0  13   2       10.41       25.72     14.81 o 
   1  13   2     3836.77     3572.68     54.95 o 
   2  13   2       20.16       36.31     18.50 o 
   3  13   2     5549.97     5202.41     82.86 o 
   4  13   2       30.67       14.33     28.82 o 
   5  13   2     2364.07     2264.42     72.86 o 
   6  13   2     3186.34     2834.11     66.32 o 
   7  13   2      281.55      238.79     24.57 o 
   8  13   2      753.74      768.72    103.28 o 
   9  13   2       55.32       58.06     16.98 o 
  10  13   2       44.06       77.08     22.51 o 
 -10  14   2       33.76        2.59     19.03 o 
  -9  14   2        1.02       -4.52     21.55 o 
  -8  14   2      654.80      842.73     47.09 o 
  -7  14   2      181.80      198.41     23.57 o 
  -6  14   2        0.43       28.33     26.46 o 
  -5  14   2     1265.55     1195.88     34.59 o 
  -4  14   2       41.22       83.31     17.51 o 
  -3  14   2      845.22      755.38     34.36 o 
  -2  14   2       69.54       66.66     17.73 o 
  -1  14   2        3.92        4.72     14.23 o 
   0  14   2      612.02      605.31     25.88 o 
   1  14   2     1037.47     1061.85     38.47 o 
   2  14   2     3404.24     3388.32    186.77 o 
   3  14   2      689.23      666.10     26.92 o 
   4  14   2     2751.63     2630.38     63.03 o 
   5  14   2      140.25      160.55     20.97 o 
   6  14   2      123.33      107.16     24.04 o 
   7  14   2      230.81      208.65     34.90 o 
   8  14   2       18.50        5.28     17.69 o 
   9  14   2      111.37      133.14     15.91 o 
 -10  15   2       55.36       44.05     27.62 o 
  -9  15   2      295.40      350.51     23.46 o 
  -8  15   2      502.02      568.41     49.43 o 
  -7  15   2      393.93      444.12     27.55 o 
  -6  15   2     1145.00     1254.35     52.39 o 
  -5  15   2     2824.86     3107.68    119.79 o 
  -4  15   2       72.12       39.52     18.08 o 
  -3  15   2     1674.11     1458.63    124.87 o 
  -2  15   2      300.68      272.59     20.41 o 
  -1  15   2     1511.17     1411.21     37.86 o 
   0  15   2     1127.57     1110.68     40.30 o 
   1  15   2      300.12      302.43     25.45 o 
   2  15   2      282.51      333.15     55.82 o 
   3  15   2       38.50       42.30     19.02 o 
   4  15   2       36.58       12.58     17.34 o 
   5  15   2       11.89       14.71     14.74 o 
   6  15   2       10.16       13.02     17.95 o 
   7  15   2       62.64       76.36     18.03 o 
   8  15   2        4.48        7.04     17.95 o 
   9  15   2        7.23       34.89     24.30 o 
  -9  16   2       38.42       37.05     20.30 o 
  -5  16   2     2552.29     2397.06     59.58 o 
  -4  16   2      565.58      533.70     32.01 o 
  -3  16   2      479.78      432.14     24.40 o 
  -2  16   2       91.19       76.25     15.55 o 
  -1  16   2      471.66      497.12     30.94 o 
   0  16   2      285.02      286.22     24.62 o 
   1  16   2      320.15      297.96     24.25 o 
   2  16   2      390.47      422.09     28.42 o 
   3  16   2      172.52      141.30     20.42 o 
   4  16   2      586.32      533.76     31.10 o 
   5  16   2      156.49      175.31     18.36 o 
   6  16   2      114.62      114.81     27.89 o 
   7  16   2        2.33        7.74     17.56 o 
   8  16   2       10.25        0.47     17.67 o 
  -7  17   2       33.87       69.15     30.69 o 
  -5  17   2       33.94       73.41     18.63 o 
  -4  17   2       42.21       39.56     19.13 o 
  -3  17   2     1508.68     1442.93     48.48 o 
  -2  17   2      937.98      865.31     38.79 o 
  -1  17   2      107.53       78.07     17.04 o 
   0  17   2     3186.68     2983.43    184.56 o 
   1  17   2       90.23      114.10     20.03 o 
   2  17   2     1753.98     1741.69     51.56 o 
   3  17   2       62.35       66.63     40.23 o 
   4  17   2       96.67      117.22     20.70 o 
   5  17   2        9.17        7.84     17.76 o 
   6  17   2      378.36      418.29     29.36 o 
   7  17   2        0.38       10.48     19.52 o 
  -7  18   2        7.21       25.21     35.46 o 
  -6  18   2     1669.90     1835.89     68.12 o 
  -5  18   2       57.06       53.99     29.47 o 
  -4  18   2     1758.80     1534.68     47.69 o 
  -3  18   2      903.54      877.66     38.02 o 
  -2  18   2     1279.16     1133.06     42.53 o 
  -1  18   2     1892.82     1852.94     92.05 o 
   0  18   2     1122.06     1143.44     41.90 o 
   1  18   2        3.40      -18.52     18.52 o 
   2  18   2      136.28      102.18     17.05 o 
   3  18   2      243.38      242.12     23.32 o 
   4  18   2       64.33       32.65     16.70 o 
   5  18   2       72.72       77.80     26.52 o 
   6  18   2      121.29      131.62     27.45 o 
  -6  19   2       98.59      117.26     31.56 o 
  -5  19   2       94.90      105.19     30.07 o 
  -4  19   2      184.00      195.16     25.13 o 
  -3  19   2       19.66       19.24     18.45 o 
  -2  19   2       45.63       62.95     18.24 o 
  -1  19   2       18.81       30.90     19.53 o 
   0  19   2       60.46       43.72     18.30 o 
   1  19   2      292.04      300.07     26.38 o 
   2  19   2      373.87      349.21     33.10 o 
   3  19   2      557.97      639.40     68.42 o 
   4  19   2        0.39       15.35     17.53 o 
   5  19   2      131.64      109.19     26.88 o 
  -5  20   2      136.07      139.21     30.53 o 
  -4  20   2      252.31      218.78     29.17 o 
  -3  20   2       36.19       71.90     18.36 o 
  -2  20   2      302.34      311.96     43.23 o 
  -1  20   2       22.94       35.08     38.72 o 
   0  20   2      496.32      586.93     30.28 o 
   1  20   2        0.86       22.83     17.57 o 
   2  20   2       83.18       64.49     18.96 o 
   3  20   2      383.70      369.06     23.46 o 
   4  20   2      134.74      112.03     26.97 o 
  -4  21   2        1.87       37.78     29.95 o 
  -3  21   2        8.38        9.88     26.60 o 
  -2  21   2       98.38       86.23     30.35 o 
  -1  21   2       92.95       91.35     19.22 o 
   0  21   2      338.88      396.14     19.50 o 
   1  21   2        0.13       -5.27     18.10 o 
   2  21   2        5.30       11.02     19.39 o 
   3  21   2       31.66       35.81     18.48 o 
  -2  22   2       25.69       19.78     27.62 o 
  -1  22   2        0.22        5.51     25.26 o 
   0  22   2      459.52      597.69     36.87 o 
   1  22   2        2.82       36.20     24.58 o 
   2  22   2      302.96      260.89     25.78 o 
 -13   1   3      426.20      463.35     23.48 o 
 -12   1   3        4.97      -10.27     15.24 o 
 -11   1   3      448.82      508.79     28.39 o 
 -10   1   3      913.41      935.00     31.97 o 
  -9   1   3      177.24      207.19     14.34 o 
  -8   1   3      224.37      206.28     12.62 o 
  -7   1   3     5897.99     6170.73     65.88 o 
  -6   1   3     1246.44     1364.46     24.69 o 
  -5   1   3     1036.39     1158.27     32.21 o 
  -4   1   3      115.46      138.21      7.01 o 
  -3   1   3     3747.95     4098.25     59.39 o 
  -2   1   3       40.20       31.28      4.28 o 
  -1   1   3    48868.33    45562.42    415.55 o 
   0   1   3     2905.03     2853.78     22.57 o 
   1   1   3    25634.76    25289.64     51.51 o 
   2   1   3     8453.44     8306.25     61.09 o 
   3   1   3     6744.01     6922.70    109.07 o 
   4   1   3      989.35     1092.55     19.80 o 
   5   1   3     7826.52     8439.01     68.56 o 
   6   1   3      693.45      626.54     19.63 o 
   7   1   3      105.16      148.18     13.16 o 
   8   1   3     1906.00     1743.31     55.43 o 
   9   1   3        0.60        2.94     19.44 o 
  10   1   3      420.54      369.18     46.29 o 
  11   1   3       74.31       37.19     19.27 o 
 -13   2   3      200.66      197.79     21.62 o 
 -12   2   3       56.29       48.40     16.88 o 
 -11   2   3       30.29       54.64     17.39 o 
 -10   2   3      203.79      182.49     18.07 o 
  -9   2   3      361.96      327.84     18.39 o 
  -8   2   3      231.32      205.61     12.51 o 
  -7   2   3        6.84        7.64     11.29 o 
  -6   2   3      734.05      934.36     22.57 o 
  -5   2   3      263.81      302.26     18.15 o 
  -4   2   3      211.51      222.57     11.70 o 
  -3   2   3     1143.51     1070.36     21.71 o 
  -2   2   3     2828.08     3054.44     45.42 o 
  -1   2   3     1760.11     2111.14     21.53 o 
   0   2   3       27.89       25.82      2.92 o 
   1   2   3    84934.17    83802.07    668.91 o 
   2   2   3     2110.76     2213.16     18.38 o 
   3   2   3      760.66      866.36     20.92 o 
   4   2   3     1315.59     1438.33     26.30 o 
   5   2   3     1740.02     1967.40     36.51 o 
   6   2   3       23.12       27.37     12.25 o 
   7   2   3      513.08      467.39     23.21 o 
   8   2   3      161.52      167.49     16.59 o 
   9   2   3      176.82      155.12     18.67 o 
  10   2   3        6.67       12.57     17.83 o 
  11   2   3       52.52       39.88     18.50 o 
 -13   3   3      350.55      403.25     31.67 o 
 -12   3   3      533.43      503.75     25.42 o 
 -11   3   3       67.56       53.28     17.67 o 
 -10   3   3      479.47      510.65     22.46 o 
  -9   3   3       24.46       28.38     13.98 o 
  -8   3   3      488.86      514.76     23.36 o 
  -7   3   3    12274.73    12604.21    133.31 o 
  -6   3   3      486.24      583.38     20.04 o 
  -5   3   3    12121.89    12862.06    283.46 o 
  -4   3   3       26.23       50.91      6.79 o 
  -3   3   3      329.65      262.91     20.71 o 
  -2   3   3    10260.17    10343.62    382.01 o 
  -1   3   3    19310.02    20165.46     90.00 o 
   0   3   3     1936.98     1852.42     19.27 o 
   1   3   3     7681.35     8306.77    138.99 o 
   2   3   3     5655.91     5581.39     69.46 o 
   3   3   3     1601.89     1600.35    161.55 o 
   4   3   3     7454.46     8161.53    166.26 o 
   5   3   3     1288.63     1418.47     31.32 o 
   6   3   3        2.26       25.09     12.42 o 
   7   3   3       54.84       55.88     12.61 o 
   8   3   3       62.62       51.91     16.36 o 
   9   3   3        1.56       14.84     17.41 o 
  10   3   3       65.75       65.26     17.76 o 
  11   3   3       72.33       81.78     19.63 o 
 -12   4   3      763.04      957.13     34.70 o 
 -11   4   3       96.52      110.61     18.13 o 
 -10   4   3     2387.79     2443.74     47.36 o 
  -9   4   3      354.25      315.65     18.55 o 
  -8   4   3     1609.25     1762.23     30.48 o 
  -7   4   3      208.01      221.72     15.99 o 
  -6   4   3     4942.59     5240.82     64.98 o 
  -5   4   3     1948.69     2085.42     61.28 o 
  -4   4   3    12018.34    11682.14    378.04 o 
  -3   4   3     5357.94     5153.32     72.11 o 
  -2   4   3     3890.77     3899.54     77.22 o 
  -1   4   3      522.68      563.10     11.77 o 
   0   4   3      462.50      424.58      7.58 o 
   1   4   3     7052.45     7275.03     80.28 o 
   2   4   3     6918.49     6651.45     81.71 o 
   3   4   3     3473.35     3758.56     65.99 o 
   4   4   3       18.81       30.27     16.19 o 
   5   4   3     2778.61     3210.36     97.72 o 
   6   4   3        1.01       15.01     12.55 o 
   7   4   3      121.99      112.70     13.62 o 
   8   4   3      289.77      275.40     24.46 o 
   9   4   3      528.40      519.41     40.91 o 
  10   4   3       95.28       77.60     17.29 o 
  11   4   3      135.46      159.84     20.37 o 
 -12   5   3       24.94       21.30     17.97 o 
 -11   5   3      423.50      397.82     29.26 o 
 -10   5   3      902.91      919.26     27.87 o 
  -9   5   3      690.57      655.11     24.33 o 
  -8   5   3      282.67      279.18     15.41 o 
  -7   5   3     1668.71     1688.81     38.55 o 
  -6   5   3      630.00      672.91     25.93 o 
  -5   5   3        0.82       -7.01     20.05 o 
  -4   5   3     2410.64     2461.31     51.54 o 
  -3   5   3      146.57      165.70     19.82 o 
  -2   5   3     3491.12     3556.12     55.83 o 
  -1   5   3    24237.05    23744.37     88.39 o 
   0   5   3      161.47      279.97      7.47 o 
   1   5   3       52.07       94.61     16.15 o 
   2   5   3      599.76      631.34     29.35 o 
   3   5   3      305.74      279.04     24.50 o 
   4   5   3       51.50       84.71     23.33 o 
   5   5   3     1646.01     1619.76     67.13 o 
   6   5   3        0.21       -3.28     12.81 o 
   7   5   3      187.41      220.58     17.25 o 
   8   5   3        2.80       -5.88     19.90 o 
   9   5   3        3.29        6.51     14.85 o 
  10   5   3       35.58       20.68     17.54 o 
  11   5   3       91.70       60.03     22.10 o 
 -12   6   3      295.12      378.30     20.39 o 
 -11   6   3      167.18      145.85     20.15 o 
 -10   6   3     1049.85      951.78     32.22 o 
  -9   6   3       37.67       37.18     14.66 o 
  -8   6   3      712.66      709.43     40.27 o 
  -7   6   3      424.04      459.14     27.14 o 
  -6   6   3     8962.32     9107.07     93.89 o 
  -5   6   3      820.74      998.22     31.93 o 
  -4   6   3    26730.01    25592.56    194.12 o 
  -3   6   3     3935.45     3733.06     68.01 o 
  -2   6   3     3501.15     3416.67     43.07 o 
  -1   6   3     7816.29     7949.44     60.31 o 
   0   6   3     1455.46     1351.51     17.04 o 
   1   6   3       14.28        9.70      5.33 o 
   2   6   3     2926.72     2522.59     58.57 o 
   3   6   3    13590.43    13711.69    142.49 o 
   4   6   3      209.06      274.76     23.58 o 
   5   6   3      537.21      583.48     24.01 o 
   6   6   3      447.47      426.80     22.03 o 
   7   6   3        0.19        0.82     15.01 o 
   8   6   3      221.23      179.94     20.97 o 
   9   6   3      843.85      804.09     48.69 o 
  10   6   3       73.75       44.71     25.11 o 
  11   6   3      332.72      399.19     37.58 o 
 -12   7   3        2.56      -23.79     25.49 o 
 -11   7   3      183.14      129.20     18.46 o 
 -10   7   3       21.27       20.60     20.00 o 
  -9   7   3     1378.83     1311.18     32.62 o 
  -8   7   3      831.37      815.49     29.66 o 
  -7   7   3      338.55      383.55     30.22 o 
  -6   7   3       29.13       13.14     13.18 o 
  -5   7   3     9862.32    10253.78     86.84 o 
  -4   7   3     1131.79     1047.08     43.78 o 
  -3   7   3     6088.25     5819.68     63.19 o 
  -2   7   3        1.52       16.96     10.98 o 
  -1   7   3      287.37      235.80     14.01 o 
   0   7   3     3594.69     3184.76     50.22 o 
   1   7   3      262.50      186.99     14.33 o 
   2   7   3     2512.61     2709.73     63.83 o 
   3   7   3      326.79      338.69     23.09 o 
   4   7   3      574.17      667.99     19.35 o 
   5   7   3      199.78      196.06     29.32 o 
   6   7   3       97.26      100.81     15.86 o 
   7   7   3      176.87      137.42     19.13 o 
   8   7   3        0.52       18.22     14.69 o 
   9   7   3        0.57       -5.80     15.25 o 
  10   7   3       96.58      105.19     19.89 o 
  11   7   3      161.72      142.11     27.61 o 
 -12   8   3      540.21      665.89     38.52 o 
 -11   8   3       25.13       -4.10     17.58 o 
 -10   8   3     1317.79     1323.73     48.58 o 
  -9   8   3      181.23      175.57     18.37 o 
  -8   8   3      240.15      227.84     26.59 o 
  -7   8   3      540.28      592.28     31.94 o 
  -6   8   3     2279.88     2507.18     51.98 o 
  -5   8   3      760.10      847.69     17.83 o 
  -4   8   3     4384.80     4476.61     57.00 o 
  -3   8   3     2226.36     2375.62     48.81 o 
  -2   8   3      430.97      631.88     27.21 o 
  -1   8   3        2.06        7.88     10.39 o 
   0   8   3     1426.47     1395.28     59.65 o 
   1   8   3      183.10      212.61     24.08 o 
   2   8   3     4204.13     3891.41     81.59 o 
   3   8   3     2807.79     2925.17     42.03 o 
   4   8   3      258.61      212.26     15.71 o 
   5   8   3     1012.51     1084.25     35.39 o 
   6   8   3        0.21        4.80     17.72 o 
   7   8   3      393.03      374.46     27.75 o 
   8   8   3      584.24      596.75     27.89 o 
   9   8   3      626.19      684.76     27.89 o 
  10   8   3       35.63       21.36     25.90 o 
  11   8   3       43.84       55.51     25.83 o 
 -12   9   3        9.46       34.32     28.15 o 
 -11   9   3       55.11       39.11     17.86 o 
 -10   9   3        1.67      -12.80     16.94 o 
  -9   9   3     1004.15     1042.71     35.53 o 
  -8   9   3      873.11      917.10     42.08 o 
  -7   9   3     1618.80     1587.59     44.96 o 
  -6   9   3       39.69       48.65     19.99 o 
  -5   9   3     2247.44     2432.63     76.72 o 
  -4   9   3      830.21     1063.01     24.14 o 
  -3   9   3    20008.51    20156.28    186.76 o 
  -2   9   3      246.20      392.35     17.85 o 
  -1   9   3     3100.44     3074.59     47.14 o 
   0   9   3     6962.71     6479.13     76.82 o 
   1   9   3     5986.06     5458.38     99.36 o 
   2   9   3     2321.19     2389.45     46.66 o 
   3   9   3     3658.93     3834.10     61.21 o 
   4   9   3     1293.76     1326.76     38.62 o 
   5   9   3      453.78      475.24     26.41 o 
   6   9   3     4212.95     4169.40    108.58 o 
   7   9   3      491.98      448.37     29.35 o 
   8   9   3     1350.87     1193.99     45.91 o 
   9   9   3       78.62       85.59     16.30 o 
  10   9   3      272.25      265.11     31.07 o 
  11   9   3        4.86      -22.02     24.58 o 
 -11  10   3       92.11       97.68     41.46 o 
 -10  10   3        9.07       51.61     19.88 o 
  -9  10   3      896.22      929.12     76.21 o 
  -8  10   3      571.20      546.90     32.12 o 
  -7  10   3        0.87        5.12     18.58 o 
  -6  10   3      274.09      245.07     21.89 o 
  -5  10   3      615.68      623.67     50.13 o 
  -4  10   3     1381.27     1376.85     28.31 o 
  -3  10   3      703.22      669.18     19.62 o 
  -2  10   3      758.76      698.86     19.38 o 
  -1  10   3     1373.17     1302.85     33.09 o 
   0  10   3       43.80       50.35     15.19 o 
   1  10   3     2348.42     2572.20     55.57 o 
   2  10   3       99.62       96.50     14.16 o 
   3  10   3        0.72       23.91     22.49 o 
   4  10   3      707.97      809.87     33.17 o 
   5  10   3      204.38      126.83     19.97 o 
   6  10   3       61.20       95.00     26.21 o 
   7  10   3       12.14       11.39     21.36 o 
   8  10   3       99.22       68.85     20.38 o 
   9  10   3      299.59      295.62     25.53 o 
  10  10   3        1.85       26.73     23.64 o 
 -11  11   3        7.55       22.22     18.08 o 
 -10  11   3      174.19      143.73     22.23 o 
  -9  11   3      223.06      335.40     27.73 o 
  -8  11   3      280.63      258.23     26.64 o 
  -7  11   3      130.38      127.19     20.11 o 
  -6  11   3       34.51       62.69     18.88 o 
  -5  11   3     2204.38     2095.09     57.20 o 
  -4  11   3        1.08        1.01     17.54 o 
  -3  11   3     2156.57     2256.47     47.73 o 
  -2  11   3      210.30      197.17     13.36 o 
  -1  11   3     3100.51     3260.97     66.62 o 
   0  11   3       36.35       27.12     11.56 o 
   1  11   3     6085.04     5718.44     76.33 o 
   2  11   3        1.89        1.89     18.09 o 
   3  11   3     1970.65     1823.15     65.47 o 
   4  11   3        4.46       25.63     17.40 o 
   5  11   3      338.57      322.11     24.67 o 
   6  11   3     1642.70     1422.44     67.25 o 
   7  11   3      901.42      874.03     84.34 o 
   8  11   3      492.67      474.22     31.03 o 
   9  11   3      136.12      148.18     17.90 o 
  10  11   3        4.37       14.14     24.91 o 
 -11  12   3       17.26       28.19     31.19 o 
 -10  12   3      113.74      138.38     23.59 o 
  -9  12   3      393.06      419.96     28.16 o 
  -8  12   3      166.02      189.38     32.33 o 
  -7  12   3        2.15       10.92     20.65 o 
  -6  12   3       17.05       42.55     20.10 o 
  -5  12   3      294.02      270.95     24.37 o 
  -4  12   3       52.29       25.59     16.37 o 
  -3  12   3      569.12      598.58     29.83 o 
  -2  12   3     4796.50     4787.61     74.13 o 
  -1  12   3        0.62       31.48     17.67 o 
   0  12   3     2934.97     2741.41     56.91 o 
   1  12   3     3441.25     3616.46     65.22 o 
   2  12   3     2704.79     2792.44     81.31 o 
   3  12   3      121.44      119.09     19.76 o 
   4  12   3     1369.16     1234.77     62.57 o 
   5  12   3      114.48       73.80     18.78 o 
   6  12   3      438.27      401.02     40.73 o 
   7  12   3      537.97      547.91     55.87 o 
   8  12   3        3.42        3.36     16.82 o 
   9  12   3      252.56      275.25     20.62 o 
  10  12   3       16.09       43.24     22.34 o 
 -10  13   3       64.57       52.03     18.86 o 
  -9  13   3      375.69      458.94     23.11 o 
  -8  13   3      164.01      154.16     44.51 o 
  -7  13   3        1.78       12.35     21.43 o 
  -6  13   3      576.83      614.14     57.38 o 
  -5  13   3      183.90      161.14     20.28 o 
  -4  13   3        6.13       -1.86     18.41 o 
  -3  13   3     1201.11     1162.50     41.38 o 
  -2  13   3       22.89       32.70     22.47 o 
  -1  13   3        0.57        2.94     17.85 o 
   0  13   3     3919.34     3664.56     91.58 o 
   1  13   3       76.21       70.48     15.73 o 
   2  13   3      354.76      381.78     36.89 o 
   3  13   3      187.12      186.36     20.71 o 
   4  13   3      758.22      736.11     35.54 o 
   5  13   3        0.56      -10.51     17.58 o 
   6  13   3       40.25       33.46     20.85 o 
   7  13   3        2.50       36.87     28.14 o 
   8  13   3       43.46       44.09     17.07 o 
   9  13   3        5.64        8.66     16.24 o 
 -10  14   3      190.28      270.64     21.52 o 
  -9  14   3        0.26        4.03     20.85 o 
  -8  14   3      257.15      307.56     39.86 o 
  -7  14   3        0.32       19.87     27.28 o 
  -6  14   3      724.31      710.95     50.11 o 
  -5  14   3     1303.09     1162.29     44.06 o 
  -4  14   3     1329.79     1238.18     89.10 o 
  -3  14   3      474.33      559.72     31.88 o 
  -2  14   3      443.98      439.09     27.58 o 
  -1  14   3      429.29      390.61     27.04 o 
   0  14   3     1246.42     1210.10     34.15 o 
   1  14   3     2290.25     2428.77    243.69 o 
   2  14   3     1230.36     1028.84     56.33 o 
   3  14   3     1490.97     1415.26     46.81 o 
   4  14   3       48.63       38.25     18.22 o 
   5  14   3     1269.34     1143.99     42.02 o 
   6  14   3        2.82        5.32     21.06 o 
   7  14   3      179.63      150.70     23.61 o 
   8  14   3       27.46       24.07     16.11 o 
   9  14   3       27.83       66.31     22.15 o 
  -9  15   3       17.19       24.42     19.78 o 
  -8  15   3      161.35      200.24     36.15 o 
  -7  15   3       61.02       12.65     38.60 o 
  -6  15   3      577.45      596.26     45.99 o 
  -5  15   3      337.85      348.61     26.83 o 
  -4  15   3      197.02      168.41     22.76 o 
  -3  15   3       34.05        9.26     19.75 o 
  -2  15   3      250.37      209.83     19.24 o 
  -1  15   3     1264.03     1226.64     41.33 o 
   0  15   3     1667.32     1501.13     49.16 o 
   1  15   3      180.40      239.56     45.89 o 
   2  15   3       19.11       45.64     25.42 o 
   3  15   3       20.21       12.70     17.57 o 
   4  15   3      674.35      687.15     34.51 o 
   5  15   3        1.76      -10.63     16.20 o 
   6  15   3       36.25       31.83     30.16 o 
   7  15   3        5.12       -6.30     18.78 o 
   8  15   3       84.65       82.63     17.84 o 
   9  15   3       27.97       34.26     22.74 o 
  -9  16   3        2.17       13.50     24.97 o 
  -6  16   3     1442.24     1483.31     65.20 o 
  -5  16   3      721.71      555.50     44.51 o 
  -4  16   3      591.47      576.77     57.30 o 
  -3  16   3     1146.56     1201.00     36.62 o 
  -2  16   3      222.93      220.10     18.38 o 
  -1  16   3      296.37      264.77     20.78 o 
   0  16   3       77.98       86.09     19.56 o 
   1  16   3       75.63       47.93     20.12 o 
   2  16   3       17.29       40.61     25.80 o 
   3  16   3      343.31      324.53     38.06 o 
   4  16   3       71.70       69.60     16.78 o 
   5  16   3      219.85      218.95     19.31 o 
   6  16   3        4.64        9.99     18.97 o 
   7  16   3        2.33        1.66     20.29 o 
   8  16   3       71.84       85.55     25.07 o 
  -8  17   3      106.57      121.14     20.19 o 
  -5  17   3      533.26      481.49     39.87 o 
  -4  17   3       36.46       14.45     15.36 o 
  -3  17   3     1195.47     1093.51     35.53 o 
  -2  17   3      623.37      625.63     60.49 o 
  -1  17   3        2.84       10.99     17.84 o 
   0  17   3      217.61      236.29     23.88 o 
   1  17   3       14.50       29.18     25.89 o 
   2  17   3      462.95      364.81     27.68 o 
   3  17   3        0.85       14.71     25.74 o 
   4  17   3      652.10      664.60     32.57 o 
   5  17   3        3.63      -19.60     19.60 o 
   6  17   3       25.39       23.08     18.29 o 
   7  17   3       19.68       11.64     28.36 o 
  -7  18   3       31.59       46.70     30.03 o 
  -6  18   3       14.74       19.12     27.03 o 
  -5  18   3       88.68       34.49     27.03 o 
  -4  18   3       18.76       14.37     22.33 o 
  -3  18   3       11.68       -9.05     18.75 o 
  -2  18   3      117.71       95.15     40.94 o 
  -1  18   3      536.67      572.64     32.61 o 
   0  18   3       43.27       31.42     20.77 o 
   1  18   3       76.20       94.18     29.23 o 
   2  18   3      160.42      160.46     20.86 o 
   3  18   3       63.36       25.00     18.02 o 
   4  18   3      197.07      159.75     19.42 o 
   5  18   3       29.75       41.25     25.45 o 
   6  18   3       17.98       54.60     25.30 o 
  -6  19   3        2.13       61.44     28.65 o 
  -5  19   3      814.37      929.05     50.39 o 
  -4  19   3       77.27       26.44     26.76 o 
  -3  19   3        4.50       -6.07     17.18 o 
  -2  19   3      432.44      514.79    117.59 o 
  -1  19   3       30.15       76.40     20.68 o 
   0  19   3      151.42      109.69     36.71 o 
   1  19   3       65.27       94.02     18.38 o 
   2  19   3      318.84      254.11     23.86 o 
   3  19   3       71.37       73.96     17.64 o 
   4  19   3      652.05      650.91     28.72 o 
   5  19   3        0.06        9.70     26.24 o 
  -5  20   3       18.31        2.56     26.02 o 
  -4  20   3       37.52       43.76     25.46 o 
  -3  20   3       63.88       66.95     19.17 o 
  -2  20   3      197.28      209.86     20.96 o 
  -1  20   3      312.71      297.57     25.03 o 
   0  20   3       20.27       30.99     23.29 o 
   1  20   3       30.30       32.95     18.95 o 
   2  20   3      379.71      450.28     26.32 o 
   3  20   3       34.84       51.90     18.52 o 
   4  20   3        6.78        7.77     27.34 o 
  -4  21   3       20.05       33.14     27.22 o 
  -3  21   3       16.00       -1.89     23.34 o 
  -2  21   3       37.38       74.24     20.90 o 
  -1  21   3      159.55      183.14     24.65 o 
   0  21   3      133.37       96.37     19.57 o 
   1  21   3      424.22      432.69     23.94 o 
   2  21   3        5.76      -15.07     17.86 o 
   3  21   3      119.87      121.58     26.49 o 
  -2  22   3      274.07      315.25     27.45 o 
  -1  22   3        0.58       -8.97     25.42 o 
   0  22   3      319.52      354.83     31.36 o 
   1  22   3      185.25      241.78     25.90 o 
 -13   0   4       19.82       63.42     29.85 o 
 -12   0   4      103.37      132.81     30.85 o 
 -11   0   4        3.84      -27.97     27.97 o 
 -10   0   4       24.59       68.63     23.53 o 
  -9   0   4      183.31      219.89     19.54 o 
  -8   0   4     5903.73     5963.67    122.53 o 
  -7   0   4     1302.22     1247.70     37.50 o 
  -6   0   4     4675.55     5346.98    100.17 o 
  -5   0   4     1811.73     2122.02     58.55 o 
  -4   0   4      662.55      837.19     21.40 o 
  -3   0   4     1162.60     1383.99     25.89 o 
  -2   0   4    11894.48    10715.82     64.96 o 
  -1   0   4      515.33      737.91     72.27 o 
   0   0   4     2746.35     2752.49     26.45 o 
   1   0   4      103.00      146.86      8.36 o 
   2   0   4      261.79      369.97     26.24 o 
   3   0   4      409.94      578.33     25.27 o 
   4   0   4      936.91      884.43     45.24 o 
   5   0   4      901.44      848.81     59.45 o 
   6   0   4     1738.58     1737.41     39.02 o 
   7   0   4      596.56      607.90     36.09 o 
   8   0   4       47.01       43.27     20.09 o 
   9   0   4      243.71      205.03     31.32 o 
  10   0   4       54.21       67.13     25.78 o 
  11   0   4      209.15      154.74     27.30 o 
 -13   1   4      243.01      267.06     40.34 o 
 -12   1   4        0.32       -6.18     22.18 o 
 -11   1   4      557.26      541.81     32.05 o 
 -10   1   4      102.07       81.80     14.54 o 
  -9   1   4       50.71       47.91     12.35 o 
  -8   1   4       79.13       97.93     11.75 o 
  -7   1   4     1615.69     1634.37     31.30 o 
  -6   1   4        0.04       13.02      9.24 o 
  -5   1   4      193.01      227.69     11.51 o 
  -4   1   4       67.21       99.12      8.89 o 
  -3   1   4     1149.12     1311.43     17.87 o 
  -2   1   4     3868.41     3802.00     62.94 o 
  -1   1   4     2219.38     2247.25     30.86 o 
   0   1   4      148.54      133.73      4.57 o 
   1   1   4     2374.51     2699.91     20.46 o 
   2   1   4       44.13       87.69     10.96 o 
   3   1   4      344.29      316.52     11.07 o 
   4   1   4     2694.67     3011.13     58.28 o 
   5   1   4     2536.79     2670.50     73.80 o 
   6   1   4        3.77       12.40     11.69 o 
   7   1   4       66.85       65.33     12.76 o 
   8   1   4      469.73      409.66     27.52 o 
   9   1   4      131.07      161.15     30.95 o 
  10   1   4       35.75       38.37     18.08 o 
  11   1   4        8.68       -3.79     19.85 o 
 -13   2   4      170.00      153.40     19.97 o 
 -12   2   4      363.32      396.37     25.30 o 
 -11   2   4     1190.64     1247.26     56.34 o 
 -10   2   4        1.47      -16.98     16.98 o 
  -9   2   4       46.86       54.63     14.90 o 
  -8   2   4     1951.65     1776.95     30.89 o 
  -7   2   4      653.42      599.80     18.96 o 
  -6   2   4     2800.95     2940.71     51.20 o 
  -5   2   4     1569.82     1747.35     48.24 o 
  -4   2   4      458.98      576.82     15.30 o 
  -3   2   4      309.12      290.21     11.78 o 
  -2   2   4    22551.28    21189.40     77.19 o 
  -1   2   4     8468.09     8069.41     47.93 o 
   0   2   4        9.66       23.38      3.16 o 
   1   2   4      137.11      193.65      7.18 o 
   2   2   4     3982.74     4232.74     81.90 o 
   3   2   4     2581.97     2721.66     49.35 o 
   4   2   4    12037.63    12687.52    109.29 o 
   5   2   4     1406.43     1656.57     55.23 o 
   6   2   4      262.63      242.78     16.08 o 
   7   2   4      328.67      312.00     16.84 o 
   8   2   4      369.65      330.24     20.01 o 
   9   2   4      126.88      109.06     21.23 o 
  10   2   4      255.66      220.61     22.16 o 
  11   2   4       14.16      -13.58     19.86 o 
 -13   3   4       43.49       51.56     28.11 o 
 -12   3   4        0.30       -6.53     23.78 o 
 -11   3   4       24.54       58.39     26.70 o 
 -10   3   4        1.82      -13.40     14.51 o 
  -9   3   4       49.78       18.28     13.80 o 
  -8   3   4       27.93       29.40     13.71 o 
  -7   3   4      158.38      195.41     15.82 o 
  -6   3   4       50.31       95.41     16.86 o 
  -5   3   4       38.15       34.03      8.33 o 
  -4   3   4      122.23       82.77     10.37 o 
  -3   3   4     1425.95     1505.63     36.01 o 
  -2   3   4     1662.89     1891.92    129.75 o 
  -1   3   4      225.55      246.90      7.90 o 
   0   3   4     2386.50     2402.15     23.95 o 
   1   3   4     2512.52     2362.54     33.07 o 
   2   3   4      517.80      644.80     27.06 o 
   3   3   4     3658.89     3819.36    120.32 o 
   4   3   4     2686.93     3108.93     50.29 o 
   5   3   4      429.43      377.92     18.90 o 
   6   3   4        6.37        4.41     12.10 o 
   7   3   4      115.85      137.22     13.97 o 
   8   3   4       67.33       78.26     15.95 o 
   9   3   4        4.21       15.51     17.34 o 
  10   3   4      180.07      201.70     57.60 o 
  11   3   4       54.14        2.86     34.04 o 
 -13   4   4      161.47      188.83     31.58 o 
 -12   4   4      204.83      243.75     55.34 o 
 -11   4   4       28.82       26.01     17.17 o 
 -10   4   4        8.65      -14.02     14.02 o 
  -9   4   4       61.83       60.06     13.51 o 
  -8   4   4     3080.11     2812.31     43.31 o 
  -7   4   4      521.15      547.79     20.16 o 
  -6   4   4     2818.12     2661.09     51.29 o 
  -5   4   4     1485.82     1831.31    145.94 o 
  -4   4   4     5238.85     5441.44    104.09 o 
  -3   4   4     2586.03     2363.45     53.92 o 
  -2   4   4     7431.53     6875.83     80.56 o 
  -1   4   4    12964.13    14452.37    319.76 o 
   0   4   4      735.84      674.42      9.76 o 
   1   4   4     7779.75     7954.65     87.72 o 
   2   4   4      303.66      277.64     22.34 o 
   3   4   4     1178.84     1111.98     38.80 o 
   4   4   4     1294.51     1484.43     32.72 o 
   5   4   4      366.01      366.45     17.65 o 
   6   4   4      245.46      267.67     14.26 o 
   7   4   4      177.03      162.31     24.97 o 
   8   4   4     1641.26     1530.77     45.93 o 
   9   4   4        0.22        7.50     18.58 o 
  10   4   4       56.41       91.35     17.78 o 
  11   4   4       58.21       48.40     27.90 o 
 -12   5   4      289.60      312.79     19.96 o 
 -11   5   4      393.48      410.23     31.09 o 
 -10   5   4      473.59      455.78     25.68 o 
  -9   5   4      776.70      701.65     25.59 o 
  -8   5   4      231.36      226.61     20.96 o 
  -7   5   4     4969.21     4986.88     98.89 o 
  -6   5   4     1159.15     1323.23     35.10 o 
  -5   5   4     5735.39     5263.51    241.25 o 
  -4   5   4     1022.12      864.13     39.54 o 
  -3   5   4     1086.83      742.26     33.89 o 
  -2   5   4     7453.63     7172.52     62.08 o 
  -1   5   4     4171.28     4022.55     42.81 o 
   0   5   4     5162.54     5072.29     54.80 o 
   1   5   4      749.40      578.57     29.49 o 
   2   5   4     5371.82     4891.37     78.61 o 
   3   5   4      434.92      451.18     28.86 o 
   4   5   4     2804.84     2952.47     53.95 o 
   5   5   4      251.39      269.05     15.90 o 
   6   5   4      331.09      356.22     21.43 o 
   7   5   4      105.36      101.98     15.05 o 
   8   5   4      317.22      329.26     18.26 o 
   9   5   4        5.27      -14.00     17.28 o 
  10   5   4      199.13      214.79     31.44 o 
 -12   6   4       99.40       90.65     18.53 o 
 -11   6   4       13.75       33.49     18.63 o 
 -10   6   4     1386.58     1306.06     48.75 o 
  -9   6   4       50.92       46.45     15.43 o 
  -8   6   4      444.37      440.71     20.61 o 
  -7   6   4       46.73       69.76     13.97 o 
  -6   6   4      351.96      467.74     17.75 o 
  -5   6   4      593.89      649.69     24.40 o 
  -4   6   4    14194.42    14717.84    155.29 o 
  -3   6   4     1031.32     1020.94     40.04 o 
  -2   6   4      378.00      387.25     14.02 o 
  -1   6   4     1815.86     1696.46     22.81 o 
   0   6   4        1.10        8.02      5.60 o 
   1   6   4      135.67      398.58     27.98 o 
   2   6   4     1305.19     1132.77     41.84 o 
   3   6   4      422.73      537.17     24.26 o 
   4   6   4      374.83      383.50     20.01 o 
   5   6   4      960.06     1102.60     40.43 o 
   6   6   4       23.27       -4.36     14.17 o 
   7   6   4      281.42      291.76     18.56 o 
   8   6   4      162.03      136.34     20.90 o 
   9   6   4       28.90       31.85     18.21 o 
  10   6   4       38.04       86.50     20.91 o 
 -12   7   4      314.96      359.91     49.04 o 
 -11   7   4      813.69      790.62     51.35 o 
 -10   7   4      232.76      215.56     19.93 o 
  -9   7   4      670.24      633.08     28.35 o 
  -8   7   4     1081.08     1063.25     48.17 o 
  -7   7   4       87.39       90.61     15.61 o 
  -6   7   4       37.28       46.47     17.17 o 
  -5   7   4     4667.50     4656.24     68.34 o 
  -4   7   4     1226.03     1025.49     32.49 o 
  -3   7   4     8074.41     8083.77     62.29 o 
  -2   7   4     1964.96     1675.44     39.76 o 
  -1   7   4     2405.52     2747.91     30.55 o 
   0   7   4       52.91       32.03      6.24 o 
   1   7   4     3705.39     3679.58     75.59 o 
   2   7   4     4003.79     3961.38     79.36 o 
   3   7   4      546.52      594.75     44.02 o 
   4   7   4     8458.72     9274.08     93.91 o 
   5   7   4      133.05      143.15     19.94 o 
   6   7   4      252.07      292.77     17.09 o 
   7   7   4        2.94       -2.57     14.59 o 
   8   7   4      296.29      324.26     20.20 o 
   9   7   4      130.67      134.70     16.35 o 
  10   7   4      219.87      239.05     21.97 o 
 -12   8   4        0.53      -27.31     27.31 o 
 -11   8   4        4.30       11.69     18.61 o 
 -10   8   4     2204.11     2204.83     48.73 o 
  -9   8   4      431.08      409.65     26.25 o 
  -8   8   4     1973.65     1990.76     92.11 o 
  -7   8   4       37.53       56.91     19.04 o 
  -6   8   4     3011.08     3234.62     63.57 o 
  -5   8   4      437.59      424.22     19.76 o 
  -4   8   4     6924.61     6641.53     63.96 o 
  -3   8   4      878.40      885.24     20.69 o 
  -2   8   4     3712.37     3743.65     62.03 o 
  -1   8   4     7604.96     7629.01     53.51 o 
   0   8   4     2300.50     2069.53     59.72 o 
   1   8   4    19236.21    19830.84    182.50 o 
   2   8   4     1847.93     1900.79     59.92 o 
   3   8   4      890.08      994.32     26.68 o 
   4   8   4     1752.66     1954.27     53.09 o 
   5   8   4      811.49      794.16     26.61 o 
   6   8   4      142.06      119.68     25.34 o 
   7   8   4      797.94      852.42     37.74 o 
   8   8   4       36.98       45.13     15.81 o 
   9   8   4       84.58       68.44     17.18 o 
  10   8   4      125.34      132.56     26.25 o 
 -12   9   4       74.79       42.46     26.05 o 
 -11   9   4      141.70      201.79     23.20 o 
 -10   9   4      180.47      159.90     19.04 o 
  -9   9   4        7.37       39.64     16.69 o 
  -8   9   4     1590.92     1609.83     63.11 o 
  -7   9   4      180.80      189.99     20.88 o 
  -6   9   4       33.45       35.02     22.81 o 
  -5   9   4        0.10       29.19     25.43 o 
  -4   9   4       39.79       20.30     10.84 o 
  -3   9   4       74.85      109.39     10.39 o 
  -2   9   4       99.30      149.26     11.42 o 
  -1   9   4       23.68       17.46     12.40 o 
   0   9   4     3971.93     4226.93    107.58 o 
   1   9   4     1457.28     1659.72     39.33 o 
   2   9   4        6.43       31.75     15.23 o 
   3   9   4     2249.60     2180.32    150.03 o 
   4   9   4       24.06        8.69     16.33 o 
   5   9   4       55.15       32.23     23.69 o 
   6   9   4       10.39       -1.89     19.38 o 
   7   9   4      471.25      435.12     29.87 o 
   8   9   4       95.69       84.88     16.78 o 
   9   9   4       92.69      101.80     19.82 o 
  10   9   4      257.40      238.84     30.77 o 
 -11  10   4       28.66       32.11     18.53 o 
 -10  10   4     2182.39     2023.26     57.81 o 
  -9  10   4      136.38      140.66     19.57 o 
  -8  10   4     1212.85     1268.34     89.22 o 
  -7  10   4     1435.69     1476.00     49.92 o 
  -6  10   4       98.51       93.98     23.40 o 
  -5  10   4     2178.52     2294.42     90.92 o 
  -4  10   4     1851.68     2009.97     38.57 o 
  -3  10   4       20.04       21.30     15.09 o 
  -2  10   4     1864.87     1831.62     26.11 o 
  -1  10   4     3461.68     3408.70     59.38 o 
   0  10   4       33.13       28.71     16.08 o 
   1  10   4     7067.55     7207.80    156.51 o 
   2  10   4      661.53      612.92     25.21 o 
   3  10   4      997.47     1007.44     35.30 o 
   4  10   4     1191.47     1211.74     73.55 o 
   5  10   4     1531.44     1417.74     64.62 o 
   6  10   4       64.92       55.63     24.83 o 
   7  10   4     1326.40     1236.58     61.94 o 
   8  10   4       17.50       19.52     24.15 o 
   9  10   4       21.89       11.23     18.03 o 
  10  10   4       30.48       46.87     23.50 o 
 -11  11   4        0.80       -2.10     25.63 o 
 -10  11   4      109.12       98.24     20.41 o 
  -9  11   4      641.27      732.40     28.97 o 
  -8  11   4       52.19       25.46     33.15 o 
  -7  11   4     1371.79     1391.41     48.41 o 
  -6  11   4     2270.77     2318.71     73.07 o 
  -5  11   4      215.91      115.83     30.05 o 
  -4  11   4      556.72      535.35     39.97 o 
  -3  11   4     1921.91     1966.31     38.96 o 
  -2  11   4       73.97       77.92     28.08 o 
  -1  11   4     3841.65     4231.58     90.26 o 
   0  11   4     1934.11     1782.78     45.19 o 
   1  11   4     2021.96     2114.06     48.92 o 
   2  11   4      309.91      331.66     31.41 o 
   3  11   4       23.03        7.65     16.30 o 
   4  11   4      223.37      227.59     22.48 o 
   5  11   4        4.67       22.66     17.50 o 
   6  11   4     1284.53     1231.64     63.24 o 
   7  11   4       20.47       20.67     27.48 o 
   8  11   4        6.93        8.57     18.90 o 
   9  11   4       78.45       60.81     17.73 o 
  10  11   4        0.08       28.89     22.47 o 
 -11  12   4       89.85       92.44     24.21 o 
 -10  12   4      863.02      899.56     36.95 o 
  -9  12   4       23.37       43.72     20.85 o 
  -8  12   4     2925.63     3176.61    101.58 o 
  -7  12   4     1824.04     1820.77     54.37 o 
  -6  12   4       28.48       99.72     24.70 o 
  -5  12   4     5594.65     5101.85    125.21 o 
  -4  12   4     1938.07     1819.97    133.48 o 
  -3  12   4     1315.69     1245.08     68.20 o 
  -2  12   4      883.30      917.96     35.80 o 
  -1  12   4      594.91      585.96     28.90 o 
   0  12   4      500.13      443.80     26.22 o 
   1  12   4     2667.93     2668.66    166.55 o 
   2  12   4      636.55      605.46     42.80 o 
   3  12   4        5.17       20.97     17.99 o 
   4  12   4      300.68      324.88     63.90 o 
   5  12   4     1607.62     1452.44     92.47 o 
   6  12   4      234.84      234.25     34.07 o 
   7  12   4      951.36      983.18     39.95 o 
   8  12   4       18.55        2.74     17.95 o 
   9  12   4        2.51        5.43     16.01 o 
 -10  13   4        8.43        9.74     17.88 o 
  -9  13   4     1463.30     1508.57     86.57 o 
  -8  13   4      180.86      218.31     40.29 o 
  -7  13   4     3136.83     3152.59    167.55 o 
  -6  13   4      645.73      616.27     47.55 o 
  -5  13   4      746.94      668.34     50.37 o 
  -4  13   4      188.95      167.70     20.85 o 
  -3  13   4      238.69      270.61     39.92 o 
  -2  13   4     1148.17     1054.56     88.16 o 
  -1  13   4     2059.80     2134.30     70.05 o 
   0  13   4     2094.63     2004.38     52.37 o 
   1  13   4      116.27       85.81     28.62 o 
   2  13   4      350.79      317.67     33.24 o 
   3  13   4      554.21      496.61     30.08 o 
   4  13   4     2205.71     2177.97     61.37 o 
   5  13   4      491.52      477.80     35.96 o 
   6  13   4     2859.22     2510.57     83.89 o 
   7  13   4       87.29       70.62     19.11 o 
   8  13   4      409.16      415.47     25.42 o 
   9  13   4        1.68       -3.08     23.99 o 
 -10  14   4        2.52       -2.34     25.43 o 
  -9  14   4      740.80      845.27     49.55 o 
  -8  14   4      151.91      204.09     36.44 o 
  -7  14   4      104.23      125.23     33.26 o 
  -6  14   4      186.73      128.27     33.31 o 
  -5  14   4      324.58      244.12     34.66 o 
  -4  14   4      951.83      870.42     39.11 o 
  -3  14   4      693.67      619.04     79.16 o 
  -2  14   4      927.86      976.99     61.59 o 
  -1  14   4      238.05      194.47     18.11 o 
   0  14   4      176.54      181.54     23.26 o 
   1  14   4     1861.59     1905.93     76.92 o 
   2  14   4      464.42      452.67     38.52 o 
   3  14   4      453.06      409.94     33.57 o 
   4  14   4      129.98      117.51     21.33 o 
   5  14   4      104.05       95.21     29.29 o 
   6  14   4       10.01        0.14     24.16 o 
   7  14   4       15.68       39.09     16.96 o 
   8  14   4       55.83       48.60     16.76 o 
   9  14   4      123.82      117.64     22.37 o 
  -9  15   4      297.42      289.61     31.88 o 
  -7  15   4       40.89       57.96     34.50 o 
  -6  15   4      159.50      129.41     30.61 o 
  -5  15   4     2877.89     2754.90     93.24 o 
  -4  15   4      350.66      299.46     25.61 o 
  -3  15   4     7114.89     6907.79    334.71 o 
  -2  15   4      629.61      584.85     44.96 o 
  -1  15   4      499.34      470.81     23.70 o 
   0  15   4     1154.37     1092.69     42.81 o 
   1  15   4     1181.41     1074.05     58.96 o 
   2  15   4       27.03       44.32     24.83 o 
   3  15   4      746.61      785.82     37.26 o 
   4  15   4       44.35       51.76     18.58 o 
   5  15   4       53.07       59.78     23.12 o 
   6  15   4      422.95      441.42     26.94 o 
   7  15   4        3.13       25.45     17.55 o 
   8  15   4       13.36       23.38     24.63 o 
  -9  16   4       72.20       85.51     26.06 o 
  -8  16   4        2.74       -4.03     28.09 o 
  -7  16   4       28.34      -10.69     34.18 o 
  -6  16   4     1202.90     1316.18     61.68 o 
  -5  16   4       41.70       69.95     26.06 o 
  -4  16   4      486.44      398.62     29.60 o 
  -3  16   4     2973.66     2666.97     99.83 o 
  -2  16   4       29.28       31.58     14.16 o 
  -1  16   4       13.68       23.36     15.84 o 
   0  16   4     1225.75     1221.24     63.38 o 
   1  16   4        0.23       -8.01     24.02 o 
   2  16   4      696.38      606.50     40.83 o 
   3  16   4     1910.80     1856.22     52.36 o 
   4  16   4      114.29      117.38     20.98 o 
   5  16   4      131.89      149.50     54.51 o 
   6  16   4        0.21        8.39     19.02 o 
   7  16   4        0.18        6.34     17.42 o 
  -8  17   4      105.56       75.13     29.94 o 
  -6  17   4       75.83       80.29     29.64 o 
  -5  17   4      473.42      471.17     43.78 o 
  -4  17   4       12.05       29.61     15.65 o 
  -3  17   4      155.54      110.30     18.04 o 
  -2  17   4      528.19      518.26     31.13 o 
  -1  17   4       90.73       69.65     21.97 o 
   0  17   4      740.18      598.63     48.12 o 
   1  17   4      273.64      275.62     33.47 o 
   2  17   4       72.59      116.40     44.39 o 
   3  17   4      290.14      297.35     24.68 o 
   4  17   4      299.33      326.64     31.60 o 
   5  17   4       11.26       21.62     44.02 o 
   6  17   4       12.79       13.70     18.17 o 
   7  17   4        0.09      -26.86     26.86 o 
  -7  18   4      177.85      193.04     23.01 o 
  -6  18   4      842.89      990.54     51.30 o 
  -5  18   4      230.63      225.31     31.79 o 
  -4  18   4      960.31      940.29     54.40 o 
  -3  18   4     1162.45     1161.22     47.29 o 
  -2  18   4      845.21      789.26     36.26 o 
  -1  18   4      669.99      671.88     49.15 o 
   0  18   4      763.31      728.03     48.79 o 
   1  18   4      136.18       92.64     25.91 o 
   2  18   4        9.17       37.77     16.56 o 
   3  18   4      559.92      577.79     52.36 o 
   4  18   4      126.39      137.09     19.12 o 
   5  18   4      145.33      184.64     23.93 o 
   6  18   4        0.62      -22.42     22.42 o 
  -6  19   4        4.28        3.21     27.09 o 
  -5  19   4       35.68       10.92     23.41 o 
  -4  19   4        6.70       33.27     26.32 o 
  -3  19   4      118.32      103.47     27.54 o 
  -2  19   4       34.33       14.27     18.47 o 
  -1  19   4      436.47      397.39     38.21 o 
   0  19   4      541.01      489.33     40.09 o 
   1  19   4       75.82       62.62     17.56 o 
   2  19   4      601.92      599.38     64.30 o 
   3  19   4      163.05      145.56     17.80 o 
   4  19   4      100.64       93.13     26.69 o 
   5  19   4        3.43       22.90     26.02 o 
  -5  20   4       57.09       44.11     27.40 o 
  -4  20   4      135.01      108.34     25.18 o 
  -3  20   4       10.69       33.75     22.55 o 
  -2  20   4      263.17      228.58     31.13 o 
  -1  20   4       23.68       17.16     26.24 o 
   0  20   4       71.57      104.69     18.53 o 
   1  20   4       81.52      103.89     18.56 o 
   2  20   4       47.12       36.89     17.65 o 
   3  20   4      117.68      107.01     17.83 o 
  -4  21   4       89.26      134.23     26.06 o 
  -3  21   4       26.98       11.23     23.48 o 
  -2  21   4       26.08       66.76     23.30 o 
  -1  21   4      348.66      339.92     21.59 o 
   0  21   4      133.61      175.00     18.65 o 
   1  21   4       23.75       29.01     18.62 o 
   2  21   4       94.55       91.53     19.08 o 
 -13   1   5      919.55     1074.65     34.96 o 
 -12   1   5       31.13       21.16     22.16 o 
 -11   1   5      406.71      406.68     42.41 o 
 -10   1   5       23.18       17.71     14.76 o 
  -9   1   5     2053.81     1931.11     34.14 o 
  -8   1   5     1379.26     1253.49     27.19 o 
  -7   1   5     6701.43     6497.22     94.97 o 
  -6   1   5     1955.75     2278.80     33.29 o 
  -5   1   5      155.69      191.83     11.93 o 
  -4   1   5      499.62      572.64     14.63 o 
  -3   1   5     1052.74      912.41     23.04 o 
  -2   1   5     1337.48     1197.23     21.20 o 
  -1   1   5    13231.38    13365.74     82.03 o 
   0   1   5        4.79        6.73      3.14 o 
   1   1   5       73.49       88.68     10.09 o 
   2   1   5      221.19      146.89     13.71 o 
   3   1   5     4301.35     5027.45     52.36 o 
   4   1   5       33.03       70.13     13.90 o 
   5   1   5     2679.94     2703.23     67.77 o 
   6   1   5      501.10      516.03     19.13 o 
   7   1   5      406.33      390.80     25.97 o 
   8   1   5      778.37      736.88     27.05 o 
   9   1   5       48.77       -7.70     18.71 o 
  10   1   5      127.23      133.17     29.15 o 
 -13   2   5      130.38      160.30     20.21 o 
 -12   2   5      325.74      305.01     25.53 o 
 -11   2   5       16.18       12.68     32.21 o 
 -10   2   5      332.18      316.38     22.91 o 
  -9   2   5     1203.98     1153.80     27.37 o 
  -8   2   5     1902.41     1849.57     31.81 o 
  -7   2   5      164.11      158.60     12.50 o 
  -6   2   5      101.03       50.18     14.58 o 
  -5   2   5       25.21       22.59     10.53 o 
  -4   2   5      285.38      357.83     26.25 o 
  -3   2   5        6.01       11.73      8.25 o 
  -2   2   5      332.37      319.79     13.25 o 
  -1   2   5      212.56      270.78     11.00 o 
   0   2   5     6621.99     6563.47     66.99 o 
   1   2   5      814.64      862.69     17.83 o 
   2   2   5     1268.38     1309.42     30.35 o 
   3   2   5     2124.53     2184.76     36.70 o 
   4   2   5       75.67       88.68     13.26 o 
   5   2   5     2091.74     2057.44     61.99 o 
   6   2   5      858.93      880.46     27.54 o 
   7   2   5      337.00      337.41     17.28 o 
   8   2   5      129.56      116.00     15.69 o 
   9   2   5      351.07      342.72     27.99 o 
  10   2   5       26.12       -6.24     20.33 o 
 -13   3   5      453.85      538.94     37.43 o 
 -12   3   5       46.78       15.22     35.58 o 
 -11   3   5      116.71      111.06     23.39 o 
 -10   3   5       12.72       19.42     13.03 o 
  -9   3   5      241.88      198.26     17.33 o 
  -8   3   5     1501.45     1441.84     28.88 o 
  -7   3   5     3764.32     3631.56     46.56 o 
  -6   3   5       29.55       45.39     11.91 o 
  -5   3   5      115.96      125.25     10.66 o 
  -4   3   5       96.84       94.21     12.96 o 
  -3   3   5     8268.56     7996.24    166.83 o 
  -2   3   5     2856.03     2920.86     33.35 o 
  -1   3   5    16749.89    16279.53    118.04 o 
   0   3   5     4825.24     5057.34     59.29 o 
   1   3   5     5910.86     6007.34     62.39 o 
   2   3   5     1368.03     1387.08     24.83 o 
   3   3   5    16967.66    18605.72    296.62 o 
   4   3   5     1374.67     1345.46     38.81 o 
   5   3   5      327.77      355.18     26.49 o 
   6   3   5      269.60      254.23     15.72 o 
   7   3   5      423.10      397.84     18.71 o 
   8   3   5      182.98      157.70     20.35 o 
   9   3   5       33.57       19.75     19.00 o 
  10   3   5       33.90        6.62     19.10 o 
 -13   4   5      107.80      123.12     31.27 o 
 -12   4   5      983.02      987.61     54.68 o 
 -11   4   5      630.35      599.55     41.35 o 
 -10   4   5     1970.08     1793.83     38.14 o 
  -9   4   5      274.68      230.77     18.05 o 
  -8   4   5      241.60      215.47     18.83 o 
  -7   4   5      302.31      273.97     16.68 o 
  -6   4   5    13038.89    13490.62     94.97 o 
  -5   4   5     1403.64     1545.77     36.75 o 
  -4   4   5     7810.98     7816.16    151.24 o 
  -3   4   5    14661.28    15200.69     95.00 o 
  -2   4   5     1248.59     1148.10     36.68 o 
  -1   4   5     1136.40     1223.31     39.26 o 
   0   4   5    10527.81    10511.89    104.89 o 
   1   4   5     6200.29     6609.25     83.69 o 
   2   4   5     4111.98     4321.14     71.94 o 
   3   4   5    28108.00    31329.60    299.81 o 
   4   4   5        1.27       17.59     13.26 o 
   5   4   5      713.32      718.10     20.54 o 
   6   4   5       13.30       19.73     12.42 o 
   7   4   5      499.00      513.54     19.88 o 
   8   4   5      162.21      163.02     14.26 o 
   9   4   5      579.75      646.56     38.81 o 
  10   4   5       25.77       45.29     22.04 o 
 -12   5   5       11.49       21.30     26.73 o 
 -11   5   5        3.34       43.71     21.58 o 
 -10   5   5       18.95        6.43     13.61 o 
  -9   5   5       11.07       22.84     13.59 o 
  -8   5   5      614.53      597.13     23.02 o 
  -7   5   5      936.09      866.83     29.53 o 
  -6   5   5        2.09       24.71     16.73 o 
  -5   5   5     3654.42     3682.06     42.54 o 
  -4   5   5      199.04      160.37     14.32 o 
  -3   5   5     1086.54     1188.99     42.52 o 
  -2   5   5     3225.52     3226.36     44.12 o 
  -1   5   5      786.66      753.75     25.37 o 
   0   5   5     1058.31     1245.89     41.42 o 
   1   5   5     8573.29     8640.21    103.45 o 
   2   5   5      339.87      357.32     26.93 o 
   3   5   5      636.81      690.08     20.63 o 
   4   5   5       53.79       69.92     13.23 o 
   5   5   5        3.41        0.40     12.93 o 
   6   5   5      986.99      996.16     32.33 o 
   7   5   5       59.07       47.01     13.14 o 
   8   5   5       11.57       14.96     14.79 o 
   9   5   5        0.35       -5.91     18.27 o 
  10   5   5        9.47      -28.76     44.70 o 
 -12   6   5      636.35      729.57     30.42 o 
 -11   6   5      113.75      106.51     19.91 o 
 -10   6   5        2.17       25.09     15.88 o 
  -9   6   5       26.60       -3.73     14.41 o 
  -8   6   5      189.03      175.25     16.34 o 
  -7   6   5     1078.88     1018.10     28.06 o 
  -6   6   5     3229.87     3096.89     49.77 o 
  -5   6   5     1981.08     2267.89     49.01 o 
  -4   6   5     6725.90     7004.07     70.94 o 
  -3   6   5    15712.42    15753.23    107.00 o 
  -2   6   5      518.46      515.93     32.28 o 
  -1   6   5     2301.99     2382.81     69.62 o 
   0   6   5     1673.48     1738.45     50.36 o 
   1   6   5     8293.84     8296.59    108.49 o 
   2   6   5     1044.88     1020.81     36.57 o 
   3   6   5     4340.89     4623.07     76.09 o 
   4   6   5      419.15      454.69     24.28 o 
   5   6   5     1521.02     1603.13     63.48 o 
   6   6   5       18.56       27.67     13.99 o 
   7   6   5      193.08      170.51     16.21 o 
   8   6   5       10.73        3.34     14.87 o 
   9   6   5      162.27      144.12     18.57 o 
  10   6   5       70.39       39.40     58.13 o 
 -12   7   5        9.20       37.79     35.79 o 
 -11   7   5      109.74       70.29     21.48 o 
 -10   7   5      162.28      135.90     18.36 o 
  -9   7   5       76.61       78.53     16.13 o 
  -8   7   5     1893.27     1858.57     75.17 o 
  -7   7   5       37.07       40.30     18.95 o 
  -6   7   5       16.89       -9.97     22.47 o 
  -5   7   5     3385.83     3232.69    129.50 o 
  -4   7   5      202.10      210.36     15.40 o 
  -3   7   5     7448.57     7445.84    119.13 o 
  -2   7   5      134.32      128.03     17.84 o 
  -1   7   5     1517.17     1560.12     30.42 o 
   0   7   5     6858.15     6565.96    101.63 o 
   1   7   5     3889.01     3959.17     58.91 o 
   2   7   5     2329.24     2612.08     48.91 o 
   3   7   5      920.61     1064.26     23.98 o 
   4   7   5      638.61      661.39     30.03 o 
   5   7   5      214.25      227.95     15.46 o 
   6   7   5      615.23      681.22     31.51 o 
   7   7   5       60.31       47.73     15.63 o 
   8   7   5        0.25      -15.51     17.25 o 
   9   7   5        0.92       -7.57     20.44 o 
  10   7   5       22.13       50.55     28.88 o 
 -12   8   5      262.83      287.01     29.35 o 
 -11   8   5      125.97      118.22     20.49 o 
 -10   8   5      101.74      118.14     18.17 o 
  -9   8   5       93.65       91.05     17.46 o 
  -8   8   5        0.42        0.31     17.46 o 
  -7   8   5       98.15       92.49     22.46 o 
  -6   8   5      891.45      850.74     35.84 o 
  -5   8   5     2838.12     2669.31     78.96 o 
  -4   8   5       79.03       87.38     13.43 o 
  -3   8   5     5903.89     5975.04     77.16 o 
  -2   8   5     3260.05     3645.82     53.05 o 
  -1   8   5      754.01      963.43     40.10 o 
   0   8   5      532.52      676.07     28.07 o 
   1   8   5        5.67       36.67     17.73 o 
   2   8   5       82.62       95.19     23.85 o 
   3   8   5     1090.01      995.25     45.45 o 
   4   8   5        1.13       39.84     17.21 o 
   5   8   5       74.85       49.59     17.48 o 
   6   8   5        3.59       -7.33     16.93 o 
   7   8   5       42.50       25.70     21.36 o 
   8   8   5        7.00      -10.28     15.97 o 
   9   8   5       48.60       54.40     22.10 o 
  10   8   5       34.47       12.76     27.45 o 
 -12   9   5      162.02      223.71     28.93 o 
 -11   9   5      355.59      324.60     24.91 o 
 -10   9   5       87.17      125.68     21.07 o 
  -9   9   5     3156.98     3236.48     58.03 o 
  -8   9   5      385.23      406.33     24.39 o 
  -7   9   5     1414.81     1293.77     47.02 o 
  -6   9   5     6196.44     5902.99    215.08 o 
  -5   9   5     3401.95     3052.17     87.39 o 
  -4   9   5     2413.71     2579.93     73.08 o 
  -3   9   5       45.53       52.41     12.70 o 
  -2   9   5     1925.88     1775.87     33.52 o 
  -1   9   5        3.81       53.93     16.67 o 
   0   9   5     2450.58     2443.56     35.52 o 
   1   9   5       97.15       94.52     14.35 o 
   2   9   5     1205.33     1301.47     38.39 o 
   3   9   5      111.27       95.34     24.36 o 
   4   9   5      637.43      560.94     43.27 o 
   5   9   5       21.86       19.20     26.56 o 
   6   9   5     1684.49     1679.84     44.53 o 
   7   9   5        3.55       -0.78     21.45 o 
   8   9   5      176.69      199.59     18.03 o 
   9   9   5       56.19       56.01     24.68 o 
  10   9   5      236.49      221.46     26.03 o 
 -11  10   5        5.36       15.88     27.05 o 
 -10  10   5       30.94       41.32     17.58 o 
  -9  10   5      126.17      106.52     23.30 o 
  -8  10   5      460.73      410.94     26.19 o 
  -7  10   5      568.27      544.35     34.89 o 
  -6  10   5       33.14      -15.66     26.25 o 
  -5  10   5      433.17      380.73     38.84 o 
  -4  10   5     1047.59     1138.24     41.53 o 
  -3  10   5     1290.52     1296.38     48.12 o 
  -2  10   5     1387.35     1277.03     57.37 o 
  -1  10   5     2877.40     2895.82     56.70 o 
   0  10   5      464.24      412.45     24.22 o 
   1  10   5      257.08      250.51     41.20 o 
   2  10   5      482.69      510.04     35.54 o 
   3  10   5      236.74      255.50     21.95 o 
   4  10   5      109.59      145.92     28.58 o 
   5  10   5      381.88      325.63     36.20 o 
   6  10   5      115.33      132.95     26.02 o 
   7  10   5      267.35      253.92     30.78 o 
   8  10   5       84.83       58.94     20.91 o 
   9  10   5        7.04       16.76     23.84 o 
 -11  11   5      153.68      172.06     27.08 o 
 -10  11   5      137.43      158.41     18.75 o 
  -9  11   5      899.88     1038.95     81.55 o 
  -8  11   5       93.80       93.60     23.75 o 
  -7  11   5      562.43      547.55     57.61 o 
  -6  11   5     2208.53     2137.47     57.49 o 
  -5  11   5       59.32       57.43     26.40 o 
  -4  11   5      764.77      883.49     36.75 o 
  -3  11   5      194.57      156.26     21.29 o 
  -2  11   5       64.97       73.87     22.88 o 
  -1  11   5      240.61      253.96     33.56 o 
   0  11   5     2174.61     2170.83     50.13 o 
   1  11   5      286.86      305.62     27.36 o 
   2  11   5       65.82        4.48     27.30 o 
   3  11   5       55.51       27.97     18.95 o 
   4  11   5       24.25       74.81     22.94 o 
   5  11   5       16.19       29.67     25.87 o 
   6  11   5      512.46      508.85     40.42 o 
   7  11   5      375.38      348.06     35.04 o 
   8  11   5      131.22      122.16     19.39 o 
   9  11   5        4.15       33.65     22.75 o 
 -11  12   5       34.89       23.59     28.41 o 
 -10  12   5      262.41      266.09     32.23 o 
  -9  12   5       37.64       19.60     17.64 o 
  -8  12   5       48.02       82.70     19.10 o 
  -7  12   5      365.58      372.95     33.96 o 
  -6  12   5      332.89      273.97     39.18 o 
  -5  12   5      731.96      714.83     51.26 o 
  -4  12   5       69.87       71.13     20.83 o 
  -3  12   5      509.55      503.45     29.78 o 
  -2  12   5     1227.89     1184.54     59.57 o 
  -1  12   5      428.26      420.77     40.14 o 
   0  12   5      323.95      359.93     25.68 o 
   1  12   5      158.01      168.98     29.31 o 
   2  12   5      195.01      186.80     26.84 o 
   3  12   5      148.14      133.60     20.50 o 
   4  12   5      346.07      342.08     34.17 o 
   5  12   5       14.96       30.67     24.66 o 
   6  12   5        0.49       12.50     21.07 o 
   7  12   5       47.38       49.87     18.01 o 
   8  12   5       15.20       -3.60     16.04 o 
   9  12   5      190.78      185.50     25.96 o 
 -10  13   5       74.36       29.62     24.37 o 
  -9  13   5       45.16       58.79     21.52 o 
  -8  13   5      478.12      498.16     34.90 o 
  -7  13   5       16.70       38.17     32.57 o 
  -6  13   5      124.21      106.47     28.38 o 
  -5  13   5     1164.65     1088.24     62.02 o 
  -4  13   5       52.46       53.78     18.94 o 
  -3  13   5      781.11      791.63    110.10 o 
  -2  13   5       14.97       16.91     23.70 o 
  -1  13   5       56.46       38.41     18.84 o 
   0  13   5      358.02      303.18     25.51 o 
   1  13   5      437.71      446.70     27.78 o 
   2  13   5       43.68      104.73     27.38 o 
   3  13   5       87.20       99.29     19.16 o 
   4  13   5        4.52       -1.76     17.39 o 
   5  13   5       87.80       95.52     24.53 o 
   6  13   5      304.84      347.27     36.95 o 
   7  13   5       92.05       89.29     18.98 o 
   8  13   5        0.82       10.75     17.52 o 
   9  13   5       45.60       79.92     22.55 o 
 -10  14   5      310.50      364.06     31.26 o 
  -9  14   5       69.83       73.80     29.13 o 
  -8  14   5      720.21      787.85     54.87 o 
  -7  14   5       77.28       67.24     31.49 o 
  -6  14   5      663.72      565.85     46.16 o 
  -5  14   5      254.81      211.27     35.34 o 
  -4  14   5      883.66      857.45    145.96 o 
  -3  14   5       28.41       -3.42     20.97 o 
  -2  14   5     1039.13      936.38     57.30 o 
  -1  14   5      788.08      612.10     33.41 o 
   0  14   5      580.54      585.71     32.04 o 
   1  14   5     1136.52     1238.99     43.13 o 
   2  14   5      340.70      367.80     37.48 o 
   3  14   5       61.59       55.29     19.93 o 
   4  14   5       39.46       32.03     18.04 o 
   5  14   5      238.70      196.95     27.45 o 
   6  14   5       51.22       74.27     25.83 o 
   7  14   5      107.22       83.42     17.71 o 
   8  14   5       24.30       47.18     23.56 o 
  -9  15   5       27.60       39.79     30.33 o 
  -8  15   5      399.85      432.47     60.16 o 
  -7  15   5       98.45      117.81     30.73 o 
  -6  15   5      208.47      186.09     32.31 o 
  -5  15   5        9.88       -6.92     24.62 o 
  -4  15   5      367.41      313.90     39.83 o 
  -3  15   5      366.58      377.81     27.72 o 
  -2  15   5     1295.31     1267.31     46.36 o 
  -1  15   5      166.05      136.65     25.09 o 
   0  15   5       14.13       31.59     19.47 o 
   1  15   5      238.03      196.09     32.82 o 
   2  15   5      281.07      215.55     43.47 o 
   3  15   5      219.51      202.86     21.72 o 
   4  15   5      105.89      114.29     20.40 o 
   5  15   5        9.66        6.52     25.23 o 
   6  15   5      130.02      133.89     19.69 o 
   7  15   5        8.18        4.52     16.09 o 
   8  15   5       23.83       11.30     21.64 o 
  -8  16   5      268.81      255.77     32.72 o 
  -7  16   5      135.50      186.56     22.51 o 
  -6  16   5      684.89      621.10     45.65 o 
  -5  16   5       86.80       50.96     28.08 o 
  -4  16   5     1272.11     1163.11     63.66 o 
  -3  16   5      339.33      283.83     21.93 o 
  -2  16   5     2212.92     2097.83     58.28 o 
  -1  16   5      359.57      296.61     25.69 o 
   0  16   5     2361.75     2085.07     80.62 o 
   1  16   5      539.42      470.63     42.66 o 
   2  16   5      163.32      190.08     22.36 o 
   3  16   5      742.33      767.16     78.27 o 
   4  16   5       18.58        4.32     17.72 o 
   5  16   5      937.93      937.53     35.49 o 
   6  16   5       20.40       39.17     17.81 o 
   7  16   5      129.95      111.67     24.98 o 
  -7  17   5      248.78      300.25     24.68 o 
  -6  17   5      116.06       93.18     27.09 o 
  -5  17   5     1506.89     1421.39     65.43 o 
  -4  17   5      140.93      102.70     20.17 o 
  -3  17   5      475.31      370.40     28.07 o 
  -2  17   5      519.27      560.72     36.72 o 
  -1  17   5      385.89      365.39     40.99 o 
   0  17   5       59.15       53.15     27.28 o 
   1  17   5      122.34      117.62     28.59 o 
   2  17   5     1745.71     1558.63     47.64 o 
   3  17   5      113.20       89.74     20.23 o 
   4  17   5      633.69      707.86     45.98 o 
   5  17   5        1.43       19.53     18.09 o 
   6  17   5       30.59       19.94     17.24 o 
  -7  18   5      136.65      192.49     28.65 o 
  -6  18   5      103.48      100.99     27.03 o 
  -5  18   5        0.21        8.80     17.73 o 
  -4  18   5      119.12      113.36     22.26 o 
  -3  18   5        7.29       21.01     23.88 o 
  -2  18   5       48.21       32.42     23.63 o 
  -1  18   5      124.04      143.57     21.06 o 
   0  18   5      182.60      148.81     28.15 o 
   1  18   5      156.56      182.73     21.54 o 
   2  18   5      472.60      463.65     28.64 o 
   3  18   5      106.29      103.54     19.44 o 
   4  18   5        1.32       29.43     21.48 o 
   5  18   5       32.60       65.31     21.99 o 
  -6  19   5       98.54      131.57     23.73 o 
  -5  19   5      437.03      422.60     38.87 o 
  -4  19   5      125.19       93.97     26.09 o 
  -3  19   5      500.97      467.19     38.22 o 
  -2  19   5       69.46       69.83     25.16 o 
  -1  19   5     1000.91      995.20     52.15 o 
   0  19   5       33.80       57.74     26.70 o 
   1  19   5     1251.03     1240.89     70.92 o 
   2  19   5      777.65      809.91     31.79 o 
   3  19   5      219.58      222.51     21.15 o 
   4  19   5      208.38      252.72     25.49 o 
  -5  20   5      241.53      208.74     25.32 o 
  -4  20   5       17.51       15.75     25.86 o 
  -3  20   5        0.12       -6.01     24.82 o 
  -2  20   5      459.33      511.00     38.11 o 
  -1  20   5        8.81      -16.87     25.89 o 
   0  20   5       76.76       80.46     17.19 o 
   1  20   5        7.78       24.80     20.94 o 
   2  20   5        7.93       -0.37     18.89 o 
   3  20   5        7.15       29.82     26.45 o 
  -3  21   5       27.78        4.97     26.47 o 
  -2  21   5      113.86      180.62     23.21 o 
  -1  21   5       55.66       49.21     18.07 o 
   0  21   5        1.62       13.09     19.40 o 
   1  21   5      136.60      135.71     27.74 o 
   2  21   5      105.29      122.84     26.69 o 
 -13   0   6       21.32       37.76     32.50 o 
 -12   0   6       82.33      118.04     30.00 o 
 -11   0   6      228.40      262.75     36.19 o 
 -10   0   6      834.33      740.90     36.15 o 
  -9   0   6     3002.00     2701.99     64.08 o 
  -8   0   6     7964.38     7818.41    100.65 o 
  -7   0   6     1257.16     1262.55     40.27 o 
  -6   0   6     2618.83     2763.18     53.53 o 
  -5   0   6       58.58       95.04     11.42 o 
  -4   0   6      632.54      654.99     24.44 o 
  -3   0   6    12816.19    12293.89    121.42 o 
  -2   0   6    11359.42    10626.97    114.18 o 
  -1   0   6     8156.46     7809.47     99.13 o 
   0   0   6      113.65      114.63      7.88 o 
   1   0   6      862.21      905.73     37.84 o 
   2   0   6      291.58      282.98     22.46 o 
   3   0   6     1371.97     1547.28     31.52 o 
   4   0   6     1818.58     1520.70     63.37 o 
   5   0   6     1101.71     1065.44    112.86 o 
   6   0   6      388.37      369.01     21.92 o 
   7   0   6     1249.48     1078.97     86.86 o 
   8   0   6        4.68       12.10     19.13 o 
   9   0   6      254.52      248.50     30.96 o 
  10   0   6        0.64      -12.10     28.68 o 
 -13   1   6      124.92      112.24     31.53 o 
 -12   1   6       18.26        5.46     20.66 o 
 -11   1   6     1390.12     1220.34     61.01 o 
 -10   1   6      285.78      257.99     20.39 o 
  -9   1   6       92.31       73.80     13.70 o 
  -8   1   6       24.07       14.90     17.54 o 
  -7   1   6     1497.32     1536.58     30.49 o 
  -6   1   6     2420.29     2469.08     35.70 o 
  -5   1   6     2469.61     2800.40     30.41 o 
  -4   1   6     6889.64     7332.89     72.50 o 
  -3   1   6      956.28     1007.89     32.34 o 
  -2   1   6     4593.64     4292.21     52.27 o 
  -1   1   6       37.48       22.97      9.35 o 
   0   1   6        8.12       11.35      3.14 o 
   1   1   6      433.42      406.14     13.46 o 
   2   1   6      517.35      475.13     14.67 o 
   3   1   6       11.12       21.05     10.73 o 
   4   1   6      138.84      124.46     15.71 o 
   5   1   6       48.29       45.09     12.77 o 
   6   1   6        1.65       18.14     12.41 o 
   7   1   6       61.45       52.08     13.48 o 
   8   1   6      151.64      126.94     15.45 o 
   9   1   6       32.04       13.08     18.90 o 
  10   1   6       72.19       69.42     19.92 o 
 -13   2   6        3.10       35.75     30.25 o 
 -12   2   6      232.19      278.84     26.96 o 
 -11   2   6     1299.45     1146.43     43.01 o 
 -10   2   6       56.93       26.40     17.78 o 
  -9   2   6      466.47      454.26     21.50 o 
  -8   2   6     4879.90     4444.10     75.85 o 
  -7   2   6       91.34       58.55     13.73 o 
  -6   2   6      616.30      649.11     23.31 o 
  -5   2   6      152.53      167.70     14.71 o 
  -4   2   6       87.18      103.03     19.85 o 
  -3   2   6      348.02      267.50     16.88 o 
  -2   2   6     3808.20     3448.55     47.84 o 
  -1   2   6     5024.55     4986.49     44.17 o 
   0   2   6      856.83      825.30     20.29 o 
   1   2   6     2026.42     1892.78     38.57 o 
   2   2   6      633.07      851.33     18.37 o 
   3   2   6     5331.12     5652.24     58.51 o 
   4   2   6     2975.47     3059.77     62.38 o 
   5   2   6     2420.26     2462.92     48.01 o 
   6   2   6      288.44      234.86     13.92 o 
   7   2   6      249.83      223.03     18.56 o 
   8   2   6       51.84       40.31     14.30 o 
   9   2   6      112.36      106.60     20.54 o 
  10   2   6      172.82      168.05     20.52 o 
 -13   3   6      347.13      398.93     30.87 o 
 -12   3   6      200.14      214.49     21.32 o 
 -11   3   6      884.95      812.39     30.61 o 
 -10   3   6       39.01       47.82     15.92 o 
  -9   3   6     2897.60     2738.08     63.01 o 
  -8   3   6      171.05      147.40     12.95 o 
  -7   3   6     3477.20     3412.55     57.05 o 
  -6   3   6      284.38      234.15     16.29 o 
  -5   3   6    10526.30    11142.71    132.50 o 
  -4   3   6     6372.30     6339.59     66.36 o 
  -3   3   6    11831.13    12213.26     89.18 o 
  -2   3   6     2511.84     2229.39     31.72 o 
  -1   3   6     1661.96     1835.31     29.17 o 
   0   3   6     2329.04     2417.63     32.58 o 
   1   3   6     2186.45     2366.73     46.29 o 
   2   3   6      113.82      103.23     10.34 o 
   3   3   6     3891.53     4105.96     50.99 o 
   4   3   6      235.07      274.68     15.97 o 
   5   3   6       17.19        7.87     12.83 o 
   6   3   6      529.76      496.58     17.67 o 
   7   3   6       13.72       12.78     12.95 o 
   8   3   6      355.40      265.83     23.15 o 
   9   3   6       18.39       50.92     19.81 o 
  10   3   6      140.37       89.71     29.45 o 
 -12   4   6       59.13       32.55     26.33 o 
 -11   4   6      434.72      371.53     26.71 o 
 -10   4   6      384.32      329.94     22.15 o 
  -9   4   6      194.28      220.72     16.65 o 
  -8   4   6      468.48      418.74     24.93 o 
  -7   4   6      271.49      223.82     16.18 o 
  -6   4   6        4.66       -0.08     15.78 o 
  -5   4   6      128.05       60.22     10.77 o 
  -4   4   6       64.53       56.33     11.26 o 
  -3   4   6       80.59       60.38     13.63 o 
  -2   4   6     5357.42     5707.90     49.83 o 
  -1   4   6       38.20       47.10     12.48 o 
   0   4   6       39.94       64.04     22.32 o 
   1   4   6      709.61      772.16     23.20 o 
   2   4   6      557.12      588.71     16.02 o 
   3   4   6      826.26      804.19     19.32 o 
   4   4   6      988.83     1061.75     25.74 o 
   5   4   6      247.35      231.81     14.73 o 
   6   4   6     1618.68     1612.65     47.05 o 
   7   4   6       24.32       34.96     12.69 o 
   8   4   6      232.92      192.31     17.37 o 
   9   4   6        3.16       -3.43     19.96 o 
  10   4   6       41.28       34.79     27.86 o 
 -12   5   6       12.28       20.36     26.52 o 
 -11   5   6      533.67      527.53     49.87 o 
 -10   5   6      660.43      656.68     40.35 o 
  -9   5   6      486.57      464.39     19.70 o 
  -8   5   6      599.42      599.51     23.61 o 
  -7   5   6     1751.42     1634.10     39.47 o 
  -6   5   6        5.53        4.40     15.43 o 
  -5   5   6     6539.29     6609.30     53.35 o 
  -4   5   6        5.08       17.88     11.02 o 
  -3   5   6     2119.72     2139.38     40.62 o 
  -2   5   6     9485.86    10000.81     98.72 o 
  -1   5   6     1730.67     1649.48     49.30 o 
   0   5   6     3512.91     3557.31     69.03 o 
   1   5   6     1049.03      808.59     27.02 o 
   2   5   6     5325.61     5699.28     63.15 o 
   3   5   6       20.62       29.97     13.05 o 
   4   5   6     4193.71     4646.29     57.79 o 
   5   5   6      336.76      334.30     18.47 o 
   6   5   6      725.24      769.29     24.04 o 
   7   5   6      302.78      261.40     14.27 o 
   8   5   6      259.89      265.96     20.60 o 
   9   5   6       89.73       87.73     19.35 o 
 -12   6   6       22.91       25.10     28.22 o 
 -11   6   6      141.66      118.05     19.00 o 
 -10   6   6      791.87      742.52     35.62 o 
  -9   6   6      184.67      153.77     14.16 o 
  -8   6   6      393.69      372.61     20.16 o 
  -7   6   6        0.60       23.46     13.59 o 
  -6   6   6     3076.26     2976.49     68.42 o 
  -5   6   6     2644.17     2941.87     85.46 o 
  -4   6   6     4405.04     4593.73    126.03 o 
  -3   6   6       64.62       89.94      9.60 o 
  -2   6   6     1359.93     1288.94     29.20 o 
  -1   6   6       62.81      161.93     16.38 o 
   0   6   6      974.25      839.90     28.67 o 
   1   6   6     2007.71     1965.86     34.14 o 
   2   6   6      333.32      307.13     16.55 o 
   3   6   6       46.60       70.86     15.75 o 
   4   6   6      143.43      159.20     14.04 o 
   5   6   6      331.72      322.37     16.74 o 
   6   6   6      414.15      403.96     17.55 o 
   7   6   6       79.92       65.13     14.10 o 
   8   6   6        1.04       -3.04     15.79 o 
   9   6   6        0.20      -21.61     21.61 o 
 -12   7   6       32.91       59.43     28.03 o 
 -11   7   6      590.42      549.22     30.30 o 
 -10   7   6     1383.31     1301.36     45.83 o 
  -9   7   6        2.44        0.13     14.09 o 
  -8   7   6      807.52      862.78     32.52 o 
  -7   7   6      787.51      795.42     30.63 o 
  -6   7   6        3.89       13.77     15.64 o 
  -5   7   6     1117.80     1050.56     52.65 o 
  -4   7   6     5374.94     5524.76    108.95 o 
  -3   7   6      119.25      181.08     14.68 o 
  -2   7   6       10.65       13.21     10.37 o 
  -1   7   6       19.21       26.49     18.37 o 
   0   7   6       30.78       32.77     16.21 o 
   1   7   6       26.48       33.03     15.78 o 
   2   7   6     2198.18     2368.32     44.20 o 
   3   7   6     1068.00     1130.33     32.56 o 
   4   7   6      290.59      270.33     19.21 o 
   5   7   6      322.65      333.23     19.64 o 
   6   7   6       31.35       24.03     15.30 o 
   7   7   6       51.35       59.76     23.19 o 
   8   7   6      131.29      161.07     22.84 o 
   9   7   6        0.27       -6.60     21.59 o 
 -12   8   6       16.08      -25.42     25.42 o 
 -11   8   6      271.81      262.46     48.67 o 
 -10   8   6      807.42      756.15     36.09 o 
  -9   8   6      112.91       99.11     20.56 o 
  -8   8   6      164.42      161.88     20.06 o 
  -7   8   6      257.54      228.64     21.14 o 
  -6   8   6      163.13      101.97     22.12 o 
  -5   8   6        1.80       48.45     22.95 o 
  -4   8   6     4440.17     4556.29     55.18 o 
  -3   8   6       24.79       37.34     13.42 o 
  -2   8   6       15.41       -7.57     16.39 o 
  -1   8   6     4450.91     4606.90     67.00 o 
   0   8   6      750.85      700.03     29.95 o 
   1   8   6     2282.72     2344.54     50.36 o 
   2   8   6      649.79      707.75     44.56 o 
   3   8   6      224.54      246.59     19.30 o 
   4   8   6       56.73       38.83     20.66 o 
   5   8   6      426.75      431.21     28.07 o 
   6   8   6       88.89       79.26     19.04 o 
   7   8   6      248.55      238.91     34.37 o 
   8   8   6       33.29       71.50     32.28 o 
   9   8   6        5.07      -27.19     27.19 o 
 -12   9   6       24.44       17.11     25.90 o 
 -11   9   6      117.12      138.49     19.94 o 
 -10   9   6     1123.74      905.02     38.77 o 
  -9   9   6       67.34       46.42     17.50 o 
  -8   9   6      533.21      508.92     26.74 o 
  -7   9   6       67.04       67.76     18.15 o 
  -6   9   6       91.98      107.72     21.82 o 
  -5   9   6       56.52       -6.02     23.33 o 
  -4   9   6     1352.51     1168.68     57.37 o 
  -3   9   6     1316.28     1163.79     56.36 o 
  -2   9   6      144.44      218.24     29.14 o 
  -1   9   6      909.01      898.44     34.15 o 
   0   9   6      447.35      448.57     18.35 o 
   1   9   6       34.71      -22.10     26.40 o 
   2   9   6      127.36      101.63     30.58 o 
   3   9   6       56.23       60.01     20.94 o 
   4   9   6      257.12      198.77     28.69 o 
   5   9   6      131.03      163.65     26.74 o 
   6   9   6       27.42       22.18     19.11 o 
   7   9   6       14.79       24.39     22.63 o 
   8   9   6       76.70       56.68     19.30 o 
   9   9   6        3.08       -0.20     25.41 o 
 -11  10   6       15.76       37.64     20.06 o 
 -10  10   6     1500.95     1551.39     45.82 o 
  -9  10   6        6.42        1.88     24.02 o 
  -8  10   6       78.95       43.33     17.73 o 
  -7  10   6     1779.82     1719.17     43.20 o 
  -6  10   6      838.45      788.96     35.61 o 
  -5  10   6     1290.88     1185.29     59.59 o 
  -4  10   6      142.64      124.07     28.93 o 
  -3  10   6      116.71      141.43     24.76 o 
  -2  10   6      196.90      156.10     31.72 o 
  -1  10   6     4880.54     4911.52    109.37 o 
   0  10   6      167.63      167.15     20.69 o 
   1  10   6      977.93     1104.52     49.71 o 
   3  10   6        7.58        6.64     22.80 o 
   4  10   6        0.16       -1.94     25.46 o 
   5  10   6      619.53      576.29     42.43 o 
   6  10   6       40.74       38.48     24.53 o 
   7  10   6      138.61      134.07     26.05 o 
   8  10   6        0.08       13.55     18.61 o 
   9  10   6       11.16        6.25     23.62 o 
 -11  11   6        0.98       30.95     37.35 o 
 -10  11   6       15.01      -14.04     25.72 o 
  -9  11   6      604.80      662.45    110.37 o 
  -8  11   6      193.56      167.80     19.89 o 
  -7  11   6        3.19       24.95     18.83 o 
  -6  11   6      192.23      191.88     33.26 o 
  -5  11   6      619.15      587.90     47.35 o 
  -4  11   6       23.33        8.97     26.93 o 
  -3  11   6      473.88      448.74     27.81 o 
  -2  11   6        3.17      -19.41     24.27 o 
  -1  11   6       23.77       21.56     28.09 o 
   0  11   6      287.89      290.62     22.52 o 
   1  11   6      610.69      628.13     34.75 o 
   3  11   6        0.02       28.10     23.50 o 
   4  11   6        4.03       -7.18     26.06 o 
   5  11   6       28.71       24.63     22.59 o 
   6  11   6       15.49       -3.52     26.90 o 
   7  11   6       29.94       41.67     25.69 o 
   8  11   6      126.00      126.08     17.49 o 
   9  11   6       16.08        8.77     22.93 o 
 -11  12   6        6.09       23.69     27.76 o 
 -10  12   6      941.48     1038.80     35.90 o 
  -9  12   6       74.70       34.99     22.17 o 
  -8  12   6      399.47      473.50     30.83 o 
  -7  12   6     1404.48     1378.14    133.06 o 
  -6  12   6       22.74       29.49     27.81 o 
  -5  12   6      665.96      583.18     49.51 o 
  -4  12   6     1603.58     1568.19     70.51 o 
  -3  12   6      207.86      168.67     38.27 o 
  -2  12   6     2199.32     2104.87     79.92 o 
  -1  12   6     2024.28     1862.09     50.82 o 
   0  12   6      225.11      207.39     20.78 o 
   1  12   6      425.35      385.45     25.93 o 
   2  12   6      126.89      136.02     20.52 o 
   3  12   6      507.77      475.53     44.12 o 
   4  12   6      187.96      152.92     28.69 o 
   5  12   6      684.67      643.93     44.08 o 
   6  12   6       10.38       34.52     25.66 o 
   7  12   6      321.87      376.89     24.81 o 
   8  12   6       14.45       -3.61     23.44 o 
 -10  13   6        8.29       28.79     20.63 o 
  -9  13   6      512.22      533.60     41.73 o 
  -8  13   6      450.93      429.16     28.12 o 
  -7  13   6       12.55       -4.03     21.50 o 
  -6  13   6     2565.45     2426.81     87.76 o 
  -5  13   6      308.86      273.04     37.30 o 
  -4  13   6       10.90       12.68     26.33 o 
  -3  13   6     1767.18     1893.76    200.66 o 
  -2  13   6     2625.33     2589.68     90.22 o 
  -1  13   6      533.27      545.63     50.75 o 
   0  13   6      225.84      236.41     22.60 o 
   1  13   6      497.21      550.12     30.67 o 
   2  13   6       15.99       17.39     19.47 o 
   3  13   6      252.83      228.18     35.26 o 
   4  13   6      965.43      854.23     51.09 o 
   5  13   6       55.33       58.60     25.50 o 
   6  13   6      325.52      332.83     31.25 o 
   7  13   6       69.87       38.99     17.09 o 
   8  13   6        4.27       -0.65     21.02 o 
 -10  14   6       72.92       97.71     31.23 o 
  -9  14   6      414.24      406.33     24.07 o 
  -8  14   6        0.17       -2.99     23.13 o 
  -7  14   6      157.27      198.41     24.55 o 
  -6  14   6       54.05       87.43     29.41 o 
  -5  14   6     3036.63     2528.25     91.69 o 
  -4  14   6     1063.42      967.30     58.33 o 
  -3  14   6      878.87      827.71     54.38 o 
  -2  14   6      173.93      205.62     25.91 o 
  -1  14   6     5126.07     5003.15     85.47 o 
   0  14   6      163.17      139.51     22.25 o 
   1  14   6      407.73      449.45     56.17 o 
   2  14   6      204.72      201.45     48.48 o 
   3  14   6      136.28      102.23     28.75 o 
   4  14   6      299.70      243.91     33.85 o 
   5  14   6      847.22      784.70     47.91 o 
   6  14   6      155.82      123.80     24.32 o 
   7  14   6       32.46       28.99     17.85 o 
  -9  15   6       89.90       92.17     23.01 o 
  -8  15   6       46.92       64.46     23.40 o 
  -7  15   6      355.65      413.96     27.78 o 
  -6  15   6      205.94      183.78     32.37 o 
  -5  15   6     1055.60      970.30     59.11 o 
  -4  15   6     1546.45     1531.80     73.45 o 
  -3  15   6     1152.75     1088.34     62.86 o 
  -2  15   6       46.64       40.42     16.70 o 
  -1  15   6      117.90      110.00     20.86 o 
   0  15   6      740.19      766.41     36.80 o 
   1  15   6      435.02      443.30     38.60 o 
   2  15   6     1396.29     1498.92    151.18 o 
   3  15   6        7.77       -1.07     19.22 o 
   4  15   6      950.09      977.50     55.24 o 
   5  15   6      266.20      252.37     28.63 o 
   6  15   6      166.81      199.33     18.50 o 
   7  15   6       44.69       22.42     23.32 o 
  -8  16   6       23.21      -29.70     34.94 o 
  -7  16   6      102.38       53.84     30.23 o 
  -6  16   6      358.85      392.08     38.69 o 
  -5  16   6        2.22        0.16     23.80 o 
  -4  16   6        5.89       -0.49     25.54 o 
  -3  16   6      787.31      776.19     38.21 o 
  -2  16   6       26.60       28.13     22.27 o 
  -1  16   6      111.86      134.62     22.17 o 
   0  16   6      348.59      374.55     37.23 o 
   1  16   6       16.44       65.86     28.86 o 
   2  16   6        1.58       14.78     22.16 o 
   3  16   6      777.13      825.55     49.54 o 
   4  16   6        2.29       24.86     25.28 o 
   5  16   6        0.49       39.28     17.98 o 
   6  16   6       26.91       14.42     17.46 o 
  -7  17   6      153.97      134.68     27.26 o 
  -6  17   6      133.31      158.31     26.65 o 
  -5  17   6     1345.49     1308.43     43.65 o 
  -4  17   6       16.14       17.44     17.37 o 
  -3  17   6      315.15      322.49     29.31 o 
  -2  17   6      999.63      937.81     40.51 o 
  -1  17   6       25.84       26.51     20.17 o 
   0  17   6      622.15      587.41     45.78 o 
   1  17   6      227.87      295.84     43.61 o 
   2  17   6      275.94      333.16     24.90 o 
   3  17   6        5.20        3.31     22.18 o 
   4  17   6      283.80      291.22     30.33 o 
   5  17   6       12.93       33.07     17.26 o 
  -7  18   6       46.66       72.27     25.98 o 
  -6  18   6      880.58     1042.90     53.30 o 
  -5  18   6        3.56       18.58     17.45 o 
  -4  18   6      777.06      763.46     43.86 o 
  -3  18   6     1064.43     1082.43     89.31 o 
  -2  18   6     1385.75     1371.93     63.92 o 
  -1  18   6      192.40      236.88     22.23 o 
   0  18   6      453.74      576.29     40.58 o 
   1  18   6      804.60      825.07     47.06 o 
   2  18   6       25.91       38.01     20.15 o 
   3  18   6     1454.35     1554.06     60.90 o 
   4  18   6       41.24       26.58     25.41 o 
  -6  19   6       69.14       77.04     23.58 o 
  -5  19   6       22.96       38.17     22.75 o 
  -4  19   6      124.07      111.39     25.92 o 
  -3  19   6      219.14      189.76     29.00 o 
  -2  19   6        3.06       33.63     26.57 o 
  -1  19   6       72.18       95.67     25.68 o 
   0  19   6      261.40      256.89     17.28 o 
   1  19   6       15.81       18.86     22.59 o 
   2  19   6      356.84      294.56     22.05 o 
   3  19   6        0.14       38.20     22.19 o 
  -5  20   6      313.23      359.04     28.93 o 
  -4  20   6       47.18       93.57     26.72 o 
  -3  20   6      577.96      680.77     41.29 o 
  -2  20   6      166.92      175.05     26.63 o 
  -1  20   6        8.70       11.48     18.56 o 
   0  20   6        1.93       23.56     15.26 o 
   1  20   6       13.38       16.98     17.33 o 
   2  20   6        3.99       -5.35     17.46 o 
   3  20   6      267.34      318.29     24.87 o 
 -13   1   7      433.54      509.63     35.18 o 
 -12   1   7       74.17       98.72     22.30 o 
 -11   1   7      142.03      163.02     20.46 o 
 -10   1   7       38.99        9.05     12.44 o 
  -9   1   7     3601.19     3206.15     49.29 o 
  -8   1   7     4041.43     3765.79     51.27 o 
  -7   1   7     1811.48     1764.60     30.14 o 
  -6   1   7     4755.63     4771.06     50.44 o 
  -5   1   7       21.10       37.96     10.95 o 
  -4   1   7     3394.12     3206.16    103.83 o 
  -3   1   7     6409.21     5955.44     67.53 o 
  -2   1   7     9053.79     8233.97     79.48 o 
  -1   1   7       19.43       26.50      9.04 o 
   0   1   7     8434.22     8304.44     67.81 o 
   1   1   7     4853.81     5276.89     59.95 o 
   2   1   7     3893.18     4081.48     88.36 o 
   3   1   7        3.92        2.38      9.73 o 
   4   1   7      966.23      947.11     27.08 o 
   5   1   7       11.36       -6.76     14.17 o 
   6   1   7      113.33      115.45     15.18 o 
   7   1   7      647.60      577.72     39.19 o 
   8   1   7      139.98      143.10     15.84 o 
   9   1   7        0.13        5.01     18.89 o 
 -13   2   7       30.37       44.98     26.76 o 
 -12   2   7      424.86      459.41     28.75 o 
 -11   2   7      218.39      165.91     17.80 o 
 -10   2   7      122.48       85.62     24.76 o 
  -9   2   7      317.73      263.94     18.43 o 
  -8   2   7     1127.36     1044.97     28.65 o 
  -7   2   7      976.27      987.33     26.18 o 
  -6   2   7     3105.28     3034.13     36.11 o 
  -5   2   7     5691.93     5287.81     48.78 o 
  -4   2   7     1079.58     1309.67     24.33 o 
  -3   2   7     6103.00     5669.58     84.11 o 
  -2   2   7      847.11      746.78     20.64 o 
  -1   2   7      538.64      496.22     17.02 o 
   0   2   7      598.77      631.14     18.36 o 
   1   2   7     1393.20     1289.22     23.82 o 
   2   2   7     1000.89     1014.28     22.20 o 
   3   2   7      866.12      868.62     22.60 o 
   4   2   7      562.13      572.50     26.00 o 
   5   2   7      591.45      610.14     20.92 o 
   6   2   7       21.45       28.13     12.44 o 
   7   2   7      136.89       91.32     16.65 o 
   8   2   7        0.07       -3.89     15.30 o 
   9   2   7        1.30       15.43     19.54 o 
 -12   3   7        1.29        7.21     28.87 o 
 -11   3   7      161.72      177.78     18.73 o 
 -10   3   7      131.63      128.55     15.39 o 
  -9   3   7      217.01      196.85     18.47 o 
  -8   3   7      563.47      506.82     22.13 o 
  -7   3   7      123.64      120.44     15.36 o 
  -6   3   7     2543.27     2597.30     52.19 o 
  -5   3   7      500.76      414.10     16.03 o 
  -4   3   7      775.58      807.98     22.56 o 
  -3   3   7     3249.67     3184.15    138.72 o 
  -2   3   7     2240.28     2403.19     35.66 o 
  -1   3   7     1635.16     1538.84     35.28 o 
   0   3   7        5.64       14.38     10.34 o 
   1   3   7      338.43      347.03     13.95 o 
   2   3   7      747.81      782.61     22.71 o 
   3   3   7      731.43      702.40     23.11 o 
   4   3   7      899.15      893.61     37.74 o 
   5   3   7       66.23       86.11     11.86 o 
   6   3   7     1191.12     1138.07     37.02 o 
   7   3   7       59.77       68.38     14.48 o 
   8   3   7      189.89      201.24     22.12 o 
   9   3   7        4.60        9.93     21.75 o 
 -12   4   7      331.64      357.20     34.54 o 
 -11   4   7      687.99      689.21     32.67 o 
 -10   4   7        3.58       50.49     13.76 o 
  -9   4   7       34.47       35.33     13.78 o 
  -8   4   7      808.97      720.58     36.44 o 
  -7   4   7        3.05        0.86     13.49 o 
  -6   4   7     1203.19     1132.01     32.40 o 
  -5   4   7     3820.86     3910.37     57.20 o 
  -4   4   7      666.82      640.52     18.95 o 
  -3   4   7     2059.27     1747.16     34.31 o 
  -2   4   7      184.91      167.83     13.71 o 
  -1   4   7      859.63      929.31     30.70 o 
   0   4   7     2692.02     2609.81     38.04 o 
   1   4   7     6475.45     6613.43     76.65 o 
   2   4   7      481.48      530.72     23.62 o 
   3   4   7     1874.87     1882.06     36.63 o 
   4   4   7        5.77       12.39     15.97 o 
   5   4   7      176.93      165.06     14.77 o 
   6   4   7       10.46       31.61     15.07 o 
   7   4   7       18.79       20.62     13.42 o 
   8   4   7      216.74      144.36     18.52 o 
   9   4   7       69.06      110.91     22.69 o 
 -12   5   7        8.84        1.41     28.46 o 
 -11   5   7     1000.49      938.61     46.65 o 
 -10   5   7       53.49       54.38     14.28 o 
  -9   5   7      249.82      226.56     17.44 o 
  -8   5   7      971.90      925.51     32.46 o 
  -7   5   7      170.50      207.96     24.99 o 
  -6   5   7     2308.78     2249.18     58.36 o 
  -5   5   7     1193.86     1266.47     26.38 o 
  -4   5   7     2917.25     3046.34     95.05 o 
  -3   5   7      190.57      189.92     11.83 o 
  -2   5   7     1049.86      978.96     28.25 o 
  -1   5   7      698.53      559.92     21.38 o 
   0   5   7     2352.58     2379.22     38.31 o 
   1   5   7      224.23      214.26     19.82 o 
   2   5   7      519.03      513.42     18.07 o 
   3   5   7     1964.33     2076.20     57.12 o 
   4   5   7       23.00       22.34     15.07 o 
   5   5   7     4799.31     4707.95    106.17 o 
   6   5   7       76.03       80.23     14.28 o 
   7   5   7        5.16       -9.20     17.32 o 
   8   5   7        6.66       30.64     18.36 o 
   9   5   7       36.37      127.33     29.72 o 
 -12   6   7      427.07      484.31     40.14 o 
 -11   6   7      156.02      171.98     22.38 o 
 -10   6   7        4.06       13.45     16.75 o 
  -9   6   7       26.31       34.10     15.84 o 
  -8   6   7        2.59       13.50     15.13 o 
  -7   6   7      233.81      216.31     20.04 o 
  -6   6   7     1236.19     1173.71     51.22 o 
  -5   6   7      686.14      696.84     26.98 o 
  -4   6   7        5.88       -9.47     14.76 o 
  -3   6   7      411.66      465.36     15.87 o 
  -2   6   7      731.54      757.85     34.22 o 
  -1   6   7      781.45      821.23     32.67 o 
   0   6   7     3451.43     3565.48     70.70 o 
   1   6   7     1479.63     1455.09     41.16 o 
   2   6   7     1159.66     1292.37     24.12 o 
   3   6   7      851.19      875.63     24.80 o 
   4   6   7      113.11      132.98     14.67 o 
   5   6   7      110.93      137.37     15.03 o 
   6   6   7        0.22       13.04     14.79 o 
   7   6   7      524.56      581.89     26.71 o 
   8   6   7        7.27       -0.81     18.95 o 
   9   6   7      201.09      276.68     34.34 o 
 -12   7   7      239.77      232.83     30.72 o 
 -11   7   7      309.76      275.75     24.63 o 
 -10   7   7       20.98       13.85     19.24 o 
  -9   7   7      444.15      442.26     35.45 o 
  -8   7   7       14.59       -9.83     29.89 o 
  -7   7   7      109.52       59.57     28.70 o 
  -6   7   7      268.74      246.94     22.59 o 
  -5   7   7     1001.83      965.23     30.29 o 
  -4   7   7      234.02      173.15     15.97 o 
  -3   7   7      421.70      464.83     18.75 o 
  -2   7   7     1341.34     1467.81     29.06 o 
  -1   7   7     1143.34     1125.62     29.58 o 
   0   7   7     3625.21     4027.66    132.63 o 
   1   7   7     2376.55     2418.77     52.28 o 
   2   7   7     1741.65     1680.30     66.08 o 
   3   7   7      174.70      180.55     18.72 o 
   4   7   7     1394.25     1484.94     40.97 o 
   5   7   7       86.65       63.84     15.35 o 
   6   7   7      458.02      525.75     23.87 o 
   7   7   7      103.48       80.28     15.36 o 
   8   7   7       86.14      109.35     20.96 o 
   9   7   7       48.02       45.00     31.49 o 
 -12   8   7      299.22      330.83     30.64 o 
 -11   8   7       24.96       23.78     19.25 o 
 -10   8   7        3.33       -6.85     17.89 o 
  -9   8   7      209.63      217.95     25.00 o 
  -8   8   7       18.34       40.69     21.31 o 
  -7   8   7      940.08      880.00     38.35 o 
  -6   8   7       61.74      115.80     21.06 o 
  -5   8   7     3082.50     2862.97    125.25 o 
  -4   8   7      596.98      665.66     49.92 o 
  -3   8   7     1314.24     1300.55     40.54 o 
  -2   8   7      212.14      223.20     16.79 o 
  -1   8   7     2284.39     2413.97     43.48 o 
   0   8   7      137.10      128.61     19.10 o 
   1   8   7       40.45       10.66     22.38 o 
   2   8   7      119.15      103.54     20.32 o 
   3   8   7        0.12        5.68     17.42 o 
   4   8   7        1.51       12.70     16.34 o 
   5   8   7      437.93      445.11     22.69 o 
   6   8   7       18.25       27.27     23.24 o 
   7   8   7       14.12       23.15     20.04 o 
   8   8   7        0.72      -22.05     22.05 o 
 -11   9   7      370.36      358.94     23.49 o 
 -10   9   7        3.75        0.75     20.38 o 
  -9   9   7     1344.30     1413.27     63.38 o 
  -8   9   7      103.46       94.61     22.04 o 
  -7   9   7     1015.65      992.48     42.81 o 
  -6   9   7     2145.71     2033.13    113.22 o 
  -5   9   7      731.63      713.25     83.53 o 
  -4   9   7      214.81      287.25     28.85 o 
  -3   9   7       75.19       67.26     19.83 o 
  -2   9   7      154.10      150.42     22.40 o 
  -1   9   7        1.30      -20.56     30.77 o 
   0   9   7     1674.69     1585.35     46.24 o 
   1   9   7        3.39       40.14     26.97 o 
   2   9   7        2.19      -18.29     18.48 o 
   3   9   7        5.12      -20.21     20.21 o 
   4   9   7      450.40      516.58     23.73 o 
   5   9   7        5.72       17.99     20.22 o 
   6   9   7      584.06      613.91     32.12 o 
   7   9   7        4.17       -6.11     21.32 o 
   8   9   7       16.19      -22.04     26.57 o 
 -11  10   7        0.12       19.14     19.30 o 
 -10  10   7        0.03       11.93     19.75 o 
  -9  10   7        0.28       -3.64     36.18 o 
  -8  10   7        0.15       -9.17     22.84 o 
  -7  10   7      837.07      825.96     37.63 o 
  -6  10   7      259.21      264.33     25.87 o 
  -5  10   7      218.47      222.26     37.11 o 
  -4  10   7      319.41      271.92     24.14 o 
  -3  10   7       78.41       81.68     20.28 o 
  -2  10   7      259.71      248.16     31.52 o 
  -1  10   7      369.65      444.65     26.68 o 
   0  10   7       52.36      115.68     34.26 o 
   1  10   7       72.58       40.50     29.46 o 
   2  10   7      190.61      148.52     27.79 o 
   3  10   7        0.59      -21.94     28.95 o 
   4  10   7        6.41       20.41     26.65 o 
   5  10   7      617.04      587.71     42.27 o 
   6  10   7      223.76      171.74     28.45 o 
   7  10   7       76.81      103.55     29.12 o 
   8  10   7       73.49       95.04     23.18 o 
 -11  11   7      538.43      607.36     24.97 o 
 -10  11   7       78.80       82.27     29.28 o 
  -9  11   7     1341.68     1517.15     47.02 o 
  -8  11   7      105.21      112.55     34.64 o 
  -7  11   7     1093.10     1016.17     73.94 o 
  -6  11   7     1358.76     1359.10     58.92 o 
  -5  11   7     1561.79     1489.70     70.14 o 
  -4  11   7      378.04      377.56     27.29 o 
  -3  11   7       12.73      -20.80     20.80 o 
  -2  11   7      514.45      435.70     58.08 o 
  -1  11   7       33.76       58.30     20.51 o 
   0  11   7      497.43      474.73     28.73 o 
   2  11   7      149.45      145.55     27.52 o 
   3  11   7       75.16       70.89     27.47 o 
   4  11   7      149.89      161.00     27.71 o 
   5  11   7       43.89       96.40     28.85 o 
   6  11   7      409.70      407.67     36.09 o 
   7  11   7      155.32      147.37     18.20 o 
   8  11   7        0.51      -21.85     21.85 o 
 -10  12   7      487.39      573.01     28.20 o 
  -9  12   7       11.77       12.01     22.80 o 
  -8  12   7      388.74      378.05     28.01 o 
  -7  12   7     1553.45     1524.05     85.08 o 
  -6  12   7      163.35      155.22     32.76 o 
  -5  12   7     1173.01     1217.92     66.78 o 
  -4  12   7      223.14      238.81     25.77 o 
  -3  12   7        0.48       -3.20     30.21 o 
  -2  12   7       59.33       53.61     20.92 o 
  -1  12   7     1929.67     1982.87     53.01 o 
   0  12   7       18.47       42.80     23.33 o 
   2  12   7        2.53      -11.10     27.14 o 
   3  12   7        1.04       -1.37     27.75 o 
   4  12   7       92.78      120.82     24.95 o 
   5  12   7      103.86      122.04     26.58 o 
   6  12   7       19.87       18.27     27.85 o 
   7  12   7       60.27       67.91     40.28 o 
   8  12   7        6.55       -4.15     23.04 o 
 -10  13   7      134.52      109.89     21.08 o 
  -9  13   7      399.41      493.50     27.80 o 
  -8  13   7       58.19      110.79     23.23 o 
  -7  13   7        2.60        8.12     23.64 o 
  -6  13   7     1898.63     1662.15     76.00 o 
  -5  13   7       52.96       75.43     31.45 o 
  -4  13   7      180.34      137.16     29.72 o 
  -3  13   7      478.01      432.96     29.11 o 
  -2  13   7       44.87       63.67     17.33 o 
  -1  13   7      515.83      494.89     44.58 o 
   0  13   7     4323.83     4588.79     77.44 o 
   2  13   7      488.75      431.19     39.03 o 
   3  13   7      108.99      126.91     31.92 o 
   4  13   7      199.55      192.87     29.31 o 
   5  13   7       34.72       62.34     24.65 o 
   6  13   7      190.74      241.31     25.75 o 
   7  13   7       23.13       13.79     21.16 o 
 -10  14   7      231.32      128.04     29.78 o 
  -9  14   7       30.47       34.46     19.08 o 
  -8  14   7      548.46      592.37     50.10 o 
  -7  14   7      368.23      339.62     37.42 o 
  -6  14   7      971.10      862.83     57.08 o 
  -5  14   7      563.68      526.92     45.14 o 
  -4  14   7     1369.94     1292.37     68.27 o 
  -3  14   7     1801.65     1866.32    124.57 o 
  -2  14   7      294.04      272.26     20.22 o 
  -1  14   7     2500.91     2550.64     61.29 o 
   0  14   7        0.35       22.07     22.55 o 
   1  14   7      285.34      346.75     34.36 o 
   2  14   7        2.26       24.89     28.04 o 
   3  14   7      118.10      143.60     29.05 o 
   4  14   7        0.06      -26.06     26.06 o 
   5  14   7      258.64      229.59     28.13 o 
   6  14   7        0.10        4.62     16.87 o 
   7  14   7       66.99       61.39     22.39 o 
  -9  15   7       18.44       30.37     26.18 o 
  -8  15   7        1.47       18.50     29.78 o 
  -7  15   7      212.93      262.62     32.19 o 
  -6  15   7      269.58      207.29     31.12 o 
  -5  15   7        8.49        6.74     27.46 o 
  -4  15   7      360.99      302.07     36.33 o 
  -3  15   7      466.13      472.58     34.39 o 
  -2  15   7       34.28       28.70     19.88 o 
  -1  15   7      104.87       50.95     24.44 o 
   0  15   7      590.97      666.66     32.48 o 
   1  15   7       20.71       29.12     23.29 o 
   2  15   7        4.62        7.63     26.12 o 
   3  15   7        0.09       11.90     23.25 o 
   4  15   7        3.48      -13.97     22.66 o 
   5  15   7       53.43       18.38     26.80 o 
   6  15   7       61.63      102.58     16.14 o 
  -8  16   7       31.31       53.01     32.95 o 
  -7  16   7      177.93      129.49     27.16 o 
  -6  16   7      258.98      261.90     32.74 o 
  -5  16   7      144.06      169.76     33.63 o 
  -4  16   7       47.92       76.99     19.88 o 
  -3  16   7     1159.09     1137.55     43.11 o 
  -2  16   7      358.60      379.31     22.95 o 
  -1  16   7     1454.83     1489.81     38.40 o 
   0  16   7      850.80      933.80     51.42 o 
   1  16   7      684.80      698.71     32.81 o 
   2  16   7      146.63      140.96     28.86 o 
   3  16   7      645.31      666.53     43.65 o 
   4  16   7       54.77       60.49     24.21 o 
   5  16   7      730.22      774.42     27.29 o 
  -7  17   7      542.05      666.91     45.14 o 
  -6  17   7        8.93      -17.33     17.33 o 
  -5  17   7      140.26      159.91     28.61 o 
  -4  17   7      220.72      190.31     23.41 o 
  -3  17   7      221.04      231.88     29.64 o 
  -2  17   7        6.38       39.03     18.89 o 
  -1  17   7      521.33      615.63     30.83 o 
   0  17   7      252.40      260.62     22.26 o 
   1  17   7      106.89       86.47     21.17 o 
   2  17   7      809.65      777.21     45.96 o 
   3  17   7       16.94       37.64     22.82 o 
   4  17   7       49.38       47.67     17.91 o 
   5  17   7        2.39       27.23     22.07 o 
  -7  18   7       17.03        1.06     26.45 o 
  -6  18   7       23.01        2.88     17.70 o 
  -5  18   7      215.01      226.35     21.04 o 
  -4  18   7        0.00       14.53     19.11 o 
  -3  18   7        0.53       -1.31     17.66 o 
  -2  18   7      228.93      291.59     28.87 o 
  -1  18   7      143.93      142.52     21.01 o 
   0  18   7        0.71        6.73     15.93 o 
   1  18   7      190.77      208.30     20.04 o 
   2  18   7        6.78       18.46     17.30 o 
   3  18   7      219.41      253.42     18.29 o 
   4  18   7       23.74       39.66     20.08 o 
  -5  19   7      474.23      567.00     35.09 o 
  -4  19   7      587.75      573.16     36.34 o 
  -3  19   7       78.53       77.29     26.64 o 
  -2  19   7      516.39      663.49     39.75 o 
  -1  19   7      525.34      613.97     25.94 o 
   0  19   7      265.18      288.02     25.53 o 
   1  19   7      156.79      166.54     17.25 o 
   2  19   7      652.97      733.94     27.23 o 
   3  19   7       45.81       34.80     20.41 o 
  -1  20   7      109.85      160.24     27.01 o 
   0  20   7        3.57      -18.01     18.01 o 
   1  20   7      107.87       79.62     23.99 o 
 -12   0   8      145.05      130.08     27.60 o 
 -11   0   8      142.10      128.05     29.00 o 
 -10   0   8      504.68      440.37     60.04 o 
  -9   0   8     9993.38     8475.77    112.86 o 
  -8   0   8    10374.61     9667.71    325.71 o 
  -7   0   8     4396.26     4183.63     60.44 o 
  -6   0   8      136.30       96.26     14.28 o 
  -5   0   8    11189.51    11207.59    135.35 o 
  -4   0   8      484.73      476.34     25.53 o 
  -3   0   8    28073.87    27576.54    264.03 o 
  -2   0   8      195.01      180.61     17.61 o 
  -1   0   8     8581.60     9016.34    151.30 o 
   0   0   8     4943.21     4958.84    101.85 o 
   1   0   8      456.99      490.23     18.68 o 
   2   0   8      774.28      636.31     25.94 o 
   3   0   8      555.88      544.08     25.16 o 
   4   0   8      170.52      213.67     24.73 o 
   5   0   8        9.74       -8.47     17.78 o 
   6   0   8      644.91      691.54     39.56 o 
   7   0   8        0.22        8.23     18.27 o 
   8   0   8      121.86      125.76     29.27 o 
   9   0   8        9.62      -29.16     29.16 o 
 -12   1   8        0.07       -3.71     17.90 o 
 -11   1   8      467.42      456.85     30.81 o 
 -10   1   8        9.01       20.18     13.69 o 
  -9   1   8      131.52      122.98     14.22 o 
  -8   1   8      110.21       84.64     14.88 o 
  -7   1   8      913.22     1002.16     24.11 o 
  -6   1   8      984.90      951.58     22.81 o 
  -5   1   8      139.72      122.11     10.78 o 
  -4   1   8     3850.85     3943.33     75.32 o 
  -3   1   8      345.40      350.61     15.01 o 
  -2   1   8     4075.25     4270.30     75.14 o 
  -1   1   8     2188.79     2483.88     34.95 o 
   0   1   8     2047.00     2276.65     35.72 o 
   1   1   8     1010.56     1014.63     20.80 o 
   2   1   8       22.70       35.99     10.36 o 
   3   1   8      487.14      499.43     17.27 o 
   4   1   8       90.80      113.82     15.05 o 
   5   1   8      157.91      143.62     13.13 o 
   6   1   8       67.83       41.77     12.17 o 
   7   1   8        0.40       -3.60     13.43 o 
   8   1   8       10.24       23.44     19.04 o 
   9   1   8        3.24       11.67     27.93 o 
 -12   2   8        7.17       -1.79     19.67 o 
 -11   2   8       16.98        3.59     14.03 o 
 -10   2   8     1637.49     1486.19     40.91 o 
  -9   2   8     1160.06      957.87     29.28 o 
  -8   2   8      829.53      784.84     25.94 o 
  -7   2   8     2228.93     2196.43     38.93 o 
  -6   2   8      265.72      254.45     13.12 o 
  -5   2   8      174.74      174.22     12.43 o 
  -4   2   8      291.12      276.93     18.05 o 
  -3   2   8     4477.17     4349.35     51.95 o 
  -2   2   8     2207.51     2301.34     28.50 o 
  -1   2   8     2966.71     3221.84     39.72 o 
   0   2   8      329.69      347.68     17.13 o 
   1   2   8      440.56      479.33     14.45 o 
   2   2   8      106.43       95.58     11.15 o 
   3   2   8      650.80      624.79     19.49 o 
   4   2   8      178.50      136.55     16.39 o 
   5   2   8      564.12      552.81     19.03 o 
   6   2   8      344.62      351.23     18.57 o 
   7   2   8       17.99       29.25     13.97 o 
   8   2   8       16.96        3.50     19.93 o 
 -12   3   8       36.08       59.77     26.77 o 
 -11   3   8      679.71      629.78     26.76 o 
 -10   3   8     1024.68     1004.02     33.73 o 
  -9   3   8      240.13      212.23     19.23 o 
  -8   3   8     1436.62     1378.86     29.46 o 
  -7   3   8     2314.22     2217.57     55.72 o 
  -6   3   8     3049.45     2858.22     43.63 o 
  -5   3   8      558.56      582.86     26.92 o 
  -4   3   8     5429.51     5632.28     71.40 o 
  -3   3   8      218.44      160.12     27.42 o 
  -2   3   8     2343.62     2469.62     40.26 o 
  -1   3   8      616.79      671.98     19.90 o 
   0   3   8      422.12      414.46     20.54 o 
   1   3   8      274.93      243.30     16.12 o 
   2   3   8     2348.71     2331.08     35.17 o 
   3   3   8      558.87      544.79     22.11 o 
   4   3   8      156.51      142.99     15.41 o 
   5   3   8      725.46      651.10     29.40 o 
   6   3   8       56.29       54.34     13.03 o 
   7   3   8       27.07       28.09     13.66 o 
   8   3   8      437.10      443.93     26.36 o 
 -12   4   8        7.81       21.33     27.00 o 
 -11   4   8       33.40       26.27     18.18 o 
 -10   4   8      116.29       90.90     15.46 o 
  -9   4   8     1262.44     1190.67     33.92 o 
  -8   4   8        1.07      -13.29     16.65 o 
  -7   4   8       19.05       25.53     14.23 o 
  -6   4   8     1307.92     1306.30     26.72 o 
  -5   4   8      964.06      837.73     28.59 o 
  -4   4   8      607.14      677.60     18.53 o 
  -3   4   8      133.08      161.75     23.85 o 
  -2   4   8     9164.33     9546.15     86.12 o 
  -1   4   8      633.53      628.10     35.93 o 
   0   4   8      120.86       88.63     22.88 o 
   1   4   8       62.26       73.46     12.38 o 
   2   4   8      156.16      159.42     12.69 o 
   3   4   8       63.68       74.62     14.32 o 
   4   4   8       29.75       40.43     16.89 o 
   5   4   8      181.12      166.28     13.50 o 
   6   4   8      486.73      418.17     18.65 o 
   7   4   8        0.63       22.09     13.30 o 
   8   4   8        6.21       46.90     21.77 o 
 -12   5   8       83.16       92.57     25.70 o 
 -11   5   8       76.38       90.56     18.69 o 
 -10   5   8      887.58      960.38     49.79 o 
  -9   5   8        1.88       -7.57     14.08 o 
  -8   5   8       36.41       35.88     15.94 o 
  -7   5   8      194.28      149.61     16.53 o 
  -6   5   8      376.63      367.52     27.06 o 
  -5   5   8      108.90      134.02     29.66 o 
  -4   5   8     3562.42     3658.35     44.49 o 
  -3   5   8      462.58      501.39     21.26 o 
  -2   5   8      134.02      161.71     13.76 o 
  -1   5   8       32.10       28.19     15.57 o 
   0   5   8     1624.62     1724.46     48.44 o 
   1   5   8     1884.88     2095.59     41.65 o 
   2   5   8     4191.30     4066.96     74.68 o 
   3   5   8       35.13       42.01     16.12 o 
   4   5   8     3420.79     3487.49     71.47 o 
   5   5   8       73.14       55.04     12.57 o 
   6   5   8      946.71      981.83     34.20 o 
   7   5   8        0.08       24.28     13.48 o 
   8   5   8      167.86      181.88     28.51 o 
 -12   6   8      175.28      181.50     26.29 o 
 -11   6   8      241.27      213.14     22.67 o 
 -10   6   8      205.82      181.81     20.07 o 
  -9   6   8      223.08      170.56     18.12 o 
  -8   6   8      166.85      174.92     37.67 o 
  -7   6   8      429.69      409.70     19.80 o 
  -6   6   8      257.22      244.19     26.06 o 
  -5   6   8      376.75      330.04     33.73 o 
  -4   6   8       42.02       26.43     31.02 o 
  -3   6   8       58.72       39.29     14.80 o 
  -2   6   8       16.44       18.91     13.58 o 
  -1   6   8      262.24      220.07     18.53 o 
   0   6   8        5.06       10.77     14.52 o 
   1   6   8       41.51       13.52     18.03 o 
   2   6   8        5.67       -4.81     15.84 o 
   3   6   8      245.16      242.67     20.13 o 
   4   6   8       98.10      103.73     29.98 o 
   5   6   8      847.31      901.57     34.47 o 
   6   6   8        4.66       11.64     14.24 o 
   7   6   8      111.87       87.74     15.65 o 
   8   6   8      129.33      191.29     51.15 o 
 -12   7   8       43.98       79.80     30.34 o 
 -11   7   8      323.63      305.63     44.44 o 
 -10   7   8      178.29      214.26     19.93 o 
  -9   7   8        1.82       -7.01     22.04 o 
  -8   7   8     1206.47     1210.97     87.16 o 
  -7   7   8      464.19      462.26     32.95 o 
  -6   7   8     1272.93     1194.54     33.33 o 
  -5   7   8     1940.64     1895.90     49.52 o 
  -4   7   8      929.03      916.96     35.78 o 
  -3   7   8      618.56      605.01     25.84 o 
  -2   7   8     1143.01     1143.14     44.92 o 
  -1   7   8      928.56      849.30     31.47 o 
   0   7   8       49.72       36.43     23.57 o 
   1   7   8       43.80       40.48     18.71 o 
   2   7   8     2275.55     2297.68     55.34 o 
   3   7   8        0.02       19.04     20.54 o 
   4   7   8      791.45      847.90     30.78 o 
   5   7   8        3.58       16.85     17.39 o 
   6   7   8       81.69       98.65     15.65 o 
   7   7   8       10.67       24.82     18.01 o 
   8   7   8       23.27       -2.20     28.98 o 
 -11   8   8      145.16      168.83     19.13 o 
 -10   8   8       34.08       49.74     17.65 o 
  -9   8   8      155.66      122.28     23.08 o 
  -8   8   8       94.95       77.06     22.64 o 
  -7   8   8      390.60      369.99     30.04 o 
  -6   8   8      599.06      588.93     83.50 o 
  -5   8   8      382.25      388.02     26.11 o 
  -4   8   8     2159.66     2033.53     52.32 o 
  -3   8   8       14.30       18.92     24.31 o 
  -2   8   8       10.71       23.21     17.48 o 
  -1   8   8     1694.15     1700.22     43.65 o 
   0   8   8     1078.11      961.23     57.30 o 
   1   8   8     1299.25     1212.77     49.21 o 
   2   8   8      440.63      415.41     27.07 o 
   3   8   8      311.23      312.60     25.83 o 
   4   8   8       72.81       54.05     25.43 o 
   5   8   8      747.63      892.87     45.45 o 
   6   8   8        0.34        0.48     29.64 o 
   7   8   8      177.53      198.59     31.46 o 
   8   8   8       22.08       13.71     27.70 o 
 -11   9   8       15.06        5.84     19.23 o 
 -10   9   8       91.68       77.39     19.86 o 
  -9   9   8       96.81      100.36     22.35 o 
  -8   9   8      405.58      394.74     28.84 o 
  -7   9   8     2507.91     2401.53    168.87 o 
  -6   9   8       83.06       84.88     25.90 o 
  -5   9   8      145.59      164.25     23.76 o 
  -4   9   8      746.53      684.58     33.98 o 
  -3   9   8      518.36      522.09     53.44 o 
  -2   9   8       35.35       10.40     20.62 o 
  -1   9   8       46.94       50.72     17.23 o 
   0   9   8      210.29      206.24     37.21 o 
   1   9   8       76.95       55.09     28.24 o 
   2   9   8      279.39      295.52     25.88 o 
   3   9   8      243.99      226.74     23.81 o 
   4   9   8       83.09       83.76     21.01 o 
   5   9   8        5.23       17.44     24.33 o 
   6   9   8        6.61       -3.56     35.22 o 
   7   9   8       12.17        7.81     20.08 o 
   8   9   8        3.73        2.29     25.49 o 
 -11  10   8       16.43       -7.62     18.76 o 
 -10  10   8     1378.52     1472.62     43.67 o 
  -9  10   8        3.68        1.32     22.68 o 
  -8  10   8        1.63       -1.95     22.99 o 
  -7  10   8     1499.30     1618.20    112.35 o 
  -6  10   8      593.66      589.30     53.24 o 
  -5  10   8      528.37      552.96     72.12 o 
  -4  10   8     2411.19     2311.98     58.16 o 
  -3  10   8     1128.73     1067.76     41.34 o 
  -2  10   8        0.89        8.64     22.38 o 
  -1  10   8     4681.06     4703.50    131.47 o 
   1  10   8      280.43      325.50     26.36 o 
   2  10   8        2.79      -17.98     21.84 o 
   3  10   8        1.06       -7.03     29.44 o 
   4  10   8       48.52       14.29     31.37 o 
   5  10   8      275.60      268.11     31.54 o 
   6  10   8       37.97       60.19     32.67 o 
   7  10   8        9.76       20.90     18.40 o 
 -11  11   8       65.40       81.43     23.88 o 
 -10  11   8        4.08      -19.01     20.49 o 
  -9  11   8      286.33      276.70     25.35 o 
  -8  11   8       73.34       58.91     25.69 o 
  -7  11   8      626.80      527.47     49.14 o 
  -6  11   8       63.61       80.16     27.85 o 
  -5  11   8     1096.56     1099.48     40.46 o 
  -4  11   8       80.14       53.39     20.23 o 
  -3  11   8     1663.68     1651.53     51.73 o 
  -2  11   8      533.09      519.56     31.06 o 
  -1  11   8      415.45      398.13     27.48 o 
   1  11   8        0.21       -5.13     28.37 o 
   2  11   8       39.90       37.39     29.39 o 
   3  11   8       50.72       37.50     30.49 o 
   4  11   8       68.52       69.97     29.28 o 
   5  11   8       10.46       19.18     29.48 o 
   6  11   8       21.33       11.61     23.29 o 
   7  11   8        0.81       20.73     21.81 o 
 -10  12   8      305.43      389.51     34.86 o 
  -9  12   8      230.62      286.01     31.69 o 
  -8  12   8       11.29        8.20     27.04 o 
  -7  12   8      764.12      826.32     55.32 o 
  -6  12   8      110.22       99.06     30.65 o 
  -5  12   8      369.03      312.11     41.79 o 
  -4  12   8      384.58      404.47     29.01 o 
  -3  12   8     1242.44     1205.71     44.26 o 
  -2  12   8        0.66       -6.46     17.72 o 
  -1  12   8      334.34      254.98     25.51 o 
   1  12   8      348.72      335.05     37.66 o 
   2  12   8       35.67       51.10     28.42 o 
   3  12   8       23.29        3.28     27.69 o 
   4  12   8      110.79       74.79     29.02 o 
   5  12   8       15.92       60.30     28.73 o 
   6  12   8      245.19      280.06     51.22 o 
   7  12   8       31.00        5.52     23.83 o 
 -10  13   8       16.36       10.33     23.78 o 
  -9  13   8      836.89      953.71     48.05 o 
  -8  13   8      117.50      157.17     30.84 o 
  -7  13   8      372.41      355.86     39.97 o 
  -6  13   8      473.57      427.40     43.72 o 
  -5  13   8      317.51      289.35     36.70 o 
  -4  13   8      368.42      370.17     28.58 o 
  -3  13   8        1.20        1.19     22.41 o 
  -2  13   8     1088.20     1218.29     35.85 o 
  -1  13   8       54.39       55.19     18.69 o 
   0  13   8     2633.32     2636.90     82.58 o 
   1  13   8      229.60      184.03     31.05 o 
   2  13   8      120.29      105.33     29.76 o 
   3  13   8        5.22      -28.43     28.43 o 
   4  13   8      269.04      246.50     27.24 o 
   5  13   8        8.62       35.27     18.33 o 
   6  13   8        0.77        5.12     19.61 o 
  -9  14   8       35.07       41.18     20.28 o 
  -8  14   8      294.76      355.83     36.99 o 
  -7  14   8       19.14       54.84     28.25 o 
  -6  14   8      107.67      114.69     27.13 o 
  -5  14   8       81.15       49.99     26.01 o 
  -4  14   8       44.89       17.55     23.00 o 
  -3  14   8        6.38       32.72     16.48 o 
  -2  14   8     1120.09     1142.66     52.66 o 
  -1  14   8      150.68      135.74     18.39 o 
   0  14   8       33.37       40.21     37.52 o 
   1  14   8      241.30      200.47     28.93 o 
   2  14   8      193.03      188.05     29.52 o 
   3  14   8        8.61      -16.71     29.04 o 
   4  14   8        0.79      -14.71     26.00 o 
   5  14   8      478.12      540.57     24.25 o 
   6  14   8        8.26       57.08     22.38 o 
  -9  15   8       44.52       16.38     22.96 o 
  -8  15   8      286.67      281.72     30.52 o 
  -7  15   8       61.88       38.44     28.67 o 
  -6  15   8      246.88      242.05     33.41 o 
  -5  15   8      506.95      402.82     42.24 o 
  -4  15   8        0.11       16.57     19.31 o 
  -3  15   8      829.94      880.00     42.41 o 
  -2  15   8      275.65      281.50     21.17 o 
  -1  15   8      364.95      371.72     22.05 o 
   0  15   8        4.22      -30.85     30.85 o 
   1  15   8        0.73        8.77     26.28 o 
   2  15   8      365.42      462.67     36.08 o 
   3  15   8       17.61       24.95     24.70 o 
   4  15   8      215.06      212.52     19.94 o 
   5  15   8       26.52       62.64     22.63 o 
  -7  16   8      173.93      154.43     27.01 o 
  -6  16   8      284.30      308.97     35.59 o 
  -5  16   8       44.57       25.60     19.27 o 
  -4  16   8        6.54      -13.85     18.87 o 
  -3  16   8        4.49        8.22     17.42 o 
  -2  16   8       25.11       35.51     18.09 o 
  -1  16   8       29.22       48.42     17.53 o 
   0  16   8      254.44      246.02     30.63 o 
   1  16   8      613.96      571.41     30.36 o 
   2  16   8       17.04       37.82     17.03 o 
   3  16   8      228.45      289.91     21.10 o 
   4  16   8       13.93        3.91     23.03 o 
   5  16   8        0.56        6.41     15.80 o 
  -7  17   8       43.28       33.46     18.58 o 
  -6  17   8      347.54      402.53     46.75 o 
  -5  17   8       10.43      -11.25     18.99 o 
  -4  17   8       25.21       45.13     18.91 o 
  -3  17   8      119.31      105.77     34.78 o 
  -2  17   8        0.78       23.54     17.97 o 
  -1  17   8       32.43       28.17     29.19 o 
   0  17   8      326.90      379.39     24.72 o 
   1  17   8       64.61       48.13     17.96 o 
   2  17   8       62.49      102.00     18.03 o 
   3  17   8       40.25       55.94     19.70 o 
   4  17   8       62.40       68.37     21.18 o 
  -6  18   8        0.01        5.36     19.33 o 
  -5  18   8      228.75      221.50     20.78 o 
  -4  18   8       80.85       70.04     18.97 o 
  -3  18   8      343.67      405.81     33.90 o 
  -2  18   8       22.72       46.39     21.80 o 
  -1  18   8        2.24       20.13     19.99 o 
   0  18   8        7.87      -10.88     30.56 o 
   1  18   8      118.98      155.31     19.02 o 
   2  18   8       53.38       74.68     15.93 o 
   3  18   8      395.44      552.89     31.82 o 
  -1  19   8        0.22      -18.27     18.91 o 
   0  19   8        2.20       14.16     17.58 o 
   1  19   8       38.49       50.43     22.10 o 
   2  19   8        1.22       29.43     21.72 o 
 -12   1   9       50.31       55.94     28.99 o 
 -11   1   9       27.03       24.09     17.84 o 
 -10   1   9       26.56       13.81     16.41 o 
  -9   1   9      684.72      729.26     25.81 o 
  -8   1   9      451.35      361.41     19.67 o 
  -7   1   9      224.83      218.72     13.18 o 
  -6   1   9       40.94       41.73     12.43 o 
  -5   1   9       19.67       20.59     11.58 o 
  -4   1   9     1222.20     1189.37     31.47 o 
  -3   1   9     1007.17     1113.33     22.66 o 
  -2   1   9      437.73      359.35     13.67 o 
  -1   1   9     1071.50     1112.79     29.58 o 
   0   1   9      232.02      225.06     16.77 o 
   1   1   9      884.51      788.51     21.44 o 
   2   1   9      167.93      189.02     13.12 o 
   3   1   9       30.39       39.87     15.78 o 
   4   1   9       37.92       35.53     13.79 o 
   5   1   9      188.57      193.14     13.92 o 
   6   1   9       24.66       38.62     11.65 o 
   7   1   9      167.51      144.97     14.69 o 
 -12   2   9       34.08        5.49     30.47 o 
 -11   2   9       20.35        8.61     14.82 o 
 -10   2   9      238.96      171.39     26.97 o 
  -9   2   9        5.89        7.90     14.10 o 
  -8   2   9     1274.25     1188.39     27.99 o 
  -7   2   9     1483.42     1364.47     32.41 o 
  -6   2   9       63.41       60.49     12.31 o 
  -5   2   9     2336.02     2167.82     38.07 o 
  -4   2   9      548.42      598.77     25.38 o 
  -3   2   9     1975.47     1928.82     30.06 o 
  -2   2   9       45.56       47.59     10.65 o 
  -1   2   9     1832.60     1824.47     29.43 o 
   0   2   9       98.40      120.89     12.57 o 
   1   2   9      440.69      445.24     16.83 o 
   2   2   9     1499.58     1407.80     27.12 o 
   3   2   9        0.23       19.33     13.58 o 
   4   2   9      314.48      285.51     24.49 o 
   5   2   9        0.66       12.35     12.33 o 
   6   2   9       48.94       45.48     12.65 o 
   7   2   9       30.00       27.78     13.40 o 
 -12   3   9       25.85       13.88     26.37 o 
 -11   3   9       59.13       36.99     16.80 o 
 -10   3   9      243.78      263.90     19.46 o 
  -9   3   9     1098.54     1035.47     35.17 o 
  -8   3   9      411.58      352.57     23.51 o 
  -7   3   9        2.46       -1.80     13.74 o 
  -6   3   9        1.49        2.82     12.73 o 
  -5   3   9      230.38      229.82     23.32 o 
  -4   3   9        2.04       -2.57     14.69 o 
  -3   3   9      117.50      101.14     12.79 o 
  -2   3   9     1379.16     1327.29     25.64 o 
  -1   3   9       25.97       31.20     11.24 o 
   0   3   9      159.28      174.12     13.43 o 
   1   3   9       10.82        6.23     12.61 o 
   2   3   9      937.53      884.50     24.49 o 
   3   3   9      616.78      585.15     23.75 o 
   4   3   9      489.37      429.33     21.87 o 
   5   3   9        8.32       25.29     11.08 o 
   6   3   9      445.92      402.06     18.56 o 
   7   3   9       48.14       36.56     19.49 o 
 -12   4   9      133.99      183.67     29.58 o 
 -11   4   9      591.25      633.44     26.16 o 
 -10   4   9        3.90      -11.47     16.35 o 
  -9   4   9      738.66      758.21     27.70 o 
  -8   4   9       23.92        2.67     18.29 o 
  -7   4   9      165.36      163.86     23.99 o 
  -6   4   9        1.26       12.47     18.37 o 
  -5   4   9     1491.60     1454.62     45.17 o 
  -4   4   9        9.48       20.19     16.65 o 
  -3   4   9      800.47      750.90     23.20 o 
  -2   4   9       22.12       14.80     11.21 o 
  -1   4   9     1356.65     1419.19     37.03 o 
   0   4   9      110.41      126.28     12.91 o 
   1   4   9     1553.54     1620.21     33.20 o 
   2   4   9      162.21      163.97     13.85 o 
   3   4   9      183.99      208.27     17.33 o 
   4   4   9       12.63       18.21     13.79 o 
   5   4   9        0.39       30.61     11.49 o 
   6   4   9        5.06       17.47     12.86 o 
   7   4   9       78.76       69.00     19.13 o 
 -12   5   9       89.34       86.97     30.88 o 
 -11   5   9        0.88        2.12     17.23 o 
 -10   5   9       37.66       47.21     17.23 o 
  -9   5   9      797.18      703.29     30.20 o 
  -8   5   9      174.67      181.36     31.12 o 
  -7   5   9      560.25      500.72     24.26 o 
  -6   5   9      488.38      449.17     40.51 o 
  -5   5   9       66.04      103.98     28.31 o 
  -4   5   9      345.19      346.02     20.89 o 
  -3   5   9     1169.14     1146.20     24.71 o 
  -2   5   9        3.01       -2.18     11.23 o 
  -1   5   9      198.71      167.26     13.46 o 
   0   5   9       21.90       13.28     14.33 o 
   1   5   9       82.27       85.31     15.20 o 
   2   5   9      537.42      514.13     22.02 o 
   3   5   9     1257.88     1368.25     49.74 o 
   4   5   9     1062.43      965.97     28.67 o 
   5   5   9        3.92        8.91     13.64 o 
   6   5   9        7.47       -9.12     15.39 o 
   7   5   9      207.21      193.51     23.39 o 
 -12   6   9      186.54      246.54     29.98 o 
 -11   6   9      460.06      505.52     39.23 o 
 -10   6   9        0.07       11.16     16.05 o 
  -9   6   9      225.59      214.06     19.60 o 
  -8   6   9      936.64      976.43     33.89 o 
  -7   6   9     2505.60     2455.90     64.77 o 
  -6   6   9     1429.29     1346.59     45.24 o 
  -5   6   9     1915.96     1827.18     50.99 o 
  -4   6   9      189.46      197.22     20.11 o 
  -3   6   9       96.73      104.80     15.66 o 
  -2   6   9     1117.71     1174.57     23.17 o 
  -1   6   9      569.95      619.71     22.27 o 
   0   6   9      408.98      368.46     18.68 o 
   1   6   9     3501.50     3569.52    144.30 o 
   2   6   9        2.16       -7.86     16.34 o 
   3   6   9      367.15      362.51     26.23 o 
   4   6   9       35.31       32.29     15.05 o 
   5   6   9      288.24      280.64     21.08 o 
   6   6   9      101.93       58.35     15.75 o 
   7   6   9     1184.99     1147.97     41.47 o 
 -11   7   9      207.30      243.07     22.13 o 
 -10   7   9      198.86      212.76     18.87 o 
  -9   7   9       79.20       82.78     26.98 o 
  -8   7   9      453.07      537.02     90.86 o 
  -7   7   9        1.75       12.40     16.34 o 
  -6   7   9      198.28      162.18     24.89 o 
  -5   7   9      209.67      193.17     32.69 o 
  -4   7   9       44.44       19.45     24.91 o 
  -3   7   9       74.61       80.15     13.55 o 
  -2   7   9        9.02       25.14     17.03 o 
  -1   7   9      676.55      834.90     28.42 o 
   0   7   9      345.27      317.50     25.88 o 
   1   7   9      293.23      266.82     18.32 o 
   2   7   9        7.03       10.70     39.54 o 
   3   7   9        1.35       -8.98     22.99 o 
   4   7   9      128.53      189.40     18.16 o 
   5   7   9       94.23       81.59     19.44 o 
   6   7   9       15.37       18.13     18.94 o 
   7   7   9       20.04        4.37     21.88 o 
 -11   8   9       17.22       31.34     18.84 o 
 -10   8   9       37.35       43.36     18.88 o 
  -9   8   9       21.74       57.45     22.96 o 
  -8   8   9      763.03      812.20     49.53 o 
  -7   8   9     1187.71     1316.55     42.03 o 
  -6   8   9     1526.26     1416.52     69.06 o 
  -5   8   9     6792.63     6279.89     93.46 o 
  -4   8   9       27.56       42.67     19.18 o 
  -3   8   9     1251.71     1209.07     53.55 o 
  -2   8   9       28.58       90.06     20.29 o 
  -1   8   9     1820.38     1766.29     52.35 o 
   0   8   9      591.32      575.71     33.96 o 
   1   8   9     1561.99     1523.67     49.41 o 
   2   8   9      108.16       71.12     21.88 o 
   3   8   9       80.46       76.71     22.24 o 
   4   8   9       42.83       46.35     20.66 o 
   5   8   9       18.84       -4.38     34.46 o 
   6   8   9        3.00      -30.60     30.60 o 
   7   8   9      120.20      134.45     27.05 o 
 -11   9   9      908.06     1070.46     55.07 o 
 -10   9   9       72.01       78.23     18.80 o 
  -9   9   9      548.63      618.61     46.51 o 
  -8   9   9      769.64      802.53     36.36 o 
  -7   9   9       36.29        2.62     28.14 o 
  -6   9   9     1310.45     1323.40     45.10 o 
  -5   9   9        6.70       10.28     21.32 o 
  -4   9   9      407.29      374.07     35.98 o 
  -3   9   9       24.57       63.95     21.59 o 
  -2   9   9     1170.22     1124.58     53.88 o 
  -1   9   9       32.46       29.39     21.16 o 
   0   9   9     2293.35     2215.17     59.82 o 
   1   9   9        0.28        8.76     19.44 o 
   2   9   9     1094.01     1059.71     43.14 o 
   3   9   9      223.90      218.78     53.09 o 
   4   9   9      699.98      893.99     36.37 o 
   5   9   9       10.53        4.53     20.85 o 
   6   9   9      152.96      185.67     26.23 o 
   7   9   9       62.22       72.11     24.15 o 
 -11  10   9       26.47       24.34     22.60 o 
 -10  10   9      167.76      193.06     32.47 o 
  -9  10   9       16.27       33.29     38.66 o 
  -8  10   9       18.83        3.32     29.92 o 
  -7  10   9      202.93      162.35     36.46 o 
  -6  10   9      276.46      271.97     28.12 o 
  -5  10   9      214.03      180.01     27.42 o 
  -4  10   9       65.57       30.97     29.19 o 
  -3  10   9       27.45       10.99     19.33 o 
  -2  10   9       23.57        2.98     19.99 o 
  -1  10   9      574.14      590.37     62.18 o 
   0  10   9        9.23       10.73     29.93 o 
   1  10   9      495.45      484.91     25.02 o 
   2  10   9       16.05       18.72     25.58 o 
   3  10   9        2.44      -19.05     28.44 o 
   4  10   9       94.83      122.76     30.94 o 
   5  10   9      137.34      111.35     18.58 o 
   6  10   9       28.97       44.79     24.86 o 
   7  10   9       21.48        7.68     24.24 o 
 -11  11   9      695.87      781.96     36.96 o 
 -10  11   9        4.44        7.35     32.53 o 
  -9  11   9      903.28     1011.21     54.02 o 
  -8  11   9      902.68      930.08     56.34 o 
  -7  11   9       56.08       54.55     27.03 o 
  -6  11   9     1239.06     1195.06     68.74 o 
  -5  11   9      572.26      646.92     83.93 o 
  -4  11   9      542.14      560.67     37.11 o 
  -3  11   9      112.15       95.69     52.42 o 
  -2  11   9     5694.07     5727.73    492.83 o 
  -1  11   9       83.91      172.93     26.54 o 
   0  11   9     2991.94     2947.19     96.63 o 
   1  11   9      316.13      348.58     24.61 o 
   2  11   9       55.31      -20.79     21.78 o 
   3  11   9      145.51      129.25     22.08 o 
   4  11   9      287.03      317.28     35.75 o 
   5  11   9        9.09       -5.95     19.00 o 
   6  11   9      222.17      222.72     26.07 o 
 -10  12   9      483.50      488.70     34.60 o 
  -9  12   9       14.79        7.91     29.72 o 
  -8  12   9      468.90      497.17     42.56 o 
  -7  12   9      690.48      687.07     51.63 o 
  -6  12   9      749.03      660.60     53.03 o 
  -5  12   9      830.58      875.13     82.97 o 
  -4  12   9     1360.15     1365.87     47.46 o 
  -3  12   9     2256.35     2403.45     62.81 o 
  -2  12   9        2.16      -11.63     21.84 o 
  -1  12   9      852.43      906.78    127.49 o 
   0  12   9      319.86      315.39     38.83 o 
   1  12   9      113.73      116.71     22.46 o 
   2  12   9        1.28      -13.69     20.28 o 
   3  12   9      332.87      364.09     29.27 o 
   4  12   9      153.66      152.52     22.80 o 
   5  12   9      229.60      200.63     35.56 o 
   6  12   9      112.41      135.07     22.84 o 
 -10  13   9        5.88        2.79     22.84 o 
  -9  13   9       53.83       86.54     18.55 o 
  -8  13   9      440.02      421.55     36.49 o 
  -7  13   9      752.16      854.29     53.47 o 
  -6  13   9       59.28       34.55     26.97 o 
  -5  13   9        9.89      -16.78     26.86 o 
  -4  13   9      527.12      555.88     32.42 o 
  -3  13   9       27.97       11.69     18.63 o 
  -2  13   9      231.69      281.75     26.61 o 
  -1  13   9      621.77      650.80     33.35 o 
   0  13   9      340.24      378.60     40.01 o 
   1  13   9       56.95       14.96     20.38 o 
   2  13   9      160.81      181.33     21.55 o 
   3  13   9       79.65       64.36     18.89 o 
   4  13   9       17.15       14.28     20.59 o 
   5  13   9       52.90       53.96     17.39 o 
   6  13   9       73.21      150.94     20.73 o 
  -9  14   9       63.11       68.23     22.67 o 
  -8  14   9      215.27      169.46     29.16 o 
  -7  14   9      581.55      620.44     44.24 o 
  -6  14   9       87.87       94.78     30.00 o 
  -5  14   9      452.59      443.66     42.53 o 
  -4  14   9        7.93       38.79     17.57 o 
  -3  14   9      431.74      461.29     24.09 o 
  -2  14   9        4.97       20.27     20.96 o 
  -1  14   9      204.60      226.58     48.73 o 
   0  14   9        1.53       17.42     20.49 o 
   1  14   9       65.19       66.90     41.57 o 
   2  14   9      222.63      207.91     21.63 o 
   3  14   9      156.17      221.23     22.24 o 
   4  14   9      180.11      196.78     25.32 o 
   5  14   9       57.50       81.91     25.26 o 
  -9  15   9       94.84       94.20     23.08 o 
  -8  15   9       23.35       25.18     27.15 o 
  -7  15   9      657.08      684.98     43.02 o 
  -6  15   9      270.56      266.91     34.61 o 
  -5  15   9      187.99      174.22     22.67 o 
  -4  15   9     2403.77     2751.04     61.27 o 
  -3  15   9        6.03       17.12     17.40 o 
  -2  15   9      843.07      871.97     36.65 o 
  -1  15   9       62.34       60.79     21.94 o 
   0  15   9      151.37      163.38     22.30 o 
   1  15   9        6.87       22.84     19.55 o 
   2  15   9      266.62      341.29     23.67 o 
   3  15   9       65.20       70.43     18.60 o 
   4  15   9        9.47        7.98     21.93 o 
  -7  16   9      358.99      387.49     22.17 o 
  -6  16   9       91.28       83.64     20.47 o 
  -5  16   9      164.54      191.04     21.59 o 
  -4  16   9      609.46      600.85     54.70 o 
  -3  16   9        1.07       10.87     17.84 o 
  -2  16   9      125.33      102.87     20.75 o 
  -1  16   9       67.69       73.83     18.47 o 
   0  16   9      171.34      212.64     20.13 o 
   1  16   9        1.25       28.52     17.74 o 
   2  16   9        6.66        7.21     18.46 o 
   3  16   9       74.79       67.99     21.14 o 
   4  16   9       17.16        4.18     21.03 o 
  -6  17   9      130.14      145.26     25.10 o 
  -5  17   9      118.51      177.26     35.28 o 
  -4  17   9      554.89      580.86     48.98 o 
  -3  17   9       19.70       29.73     18.25 o 
  -2  17   9        2.41       21.92     26.78 o 
  -1  17   9       20.87       31.24     27.93 o 
   0  17   9       89.08       87.87     39.08 o 
   1  17   9       23.35       41.61     18.38 o 
   2  17   9      404.87      538.59     35.18 o 
   3  17   9        5.68        2.73     20.60 o 
  -5  18   9       28.52       39.29     26.56 o 
  -2  18   9       49.10       16.41     20.12 o 
  -1  18   9       20.85       12.54     24.74 o 
   0  18   9       81.74      104.59     23.51 o 
   1  18   9       22.06       47.03     21.46 o 
   2  18   9       68.52       94.14     19.99 o 
 -11   0  10        0.72      -12.05     23.23 o 
 -10   0  10      427.85      442.85     29.35 o 
  -9   0  10     2031.73     1928.83     54.39 o 
  -8   0  10       13.52        5.90     22.31 o 
  -7   0  10       42.37       72.49     18.41 o 
  -6   0  10        2.02      -15.44     15.44 o 
  -5   0  10     1151.47     1114.27     78.34 o 
  -4   0  10     1173.78     1127.05     40.58 o 
  -3   0  10     4604.23     4348.41     86.00 o 
  -2   0  10       21.44        2.27     20.58 o 
  -1   0  10      743.08      702.74     28.87 o 
   0   0  10     2645.43     2484.40     60.37 o 
   1   0  10      187.76      178.86     22.18 o 
   2   0  10      653.14      571.79     32.64 o 
   3   0  10      694.09      625.20     51.63 o 
   4   0  10       59.27       74.61     27.90 o 
   5   0  10       31.13       57.16     35.51 o 
   6   0  10      145.66      197.06     23.68 o 
   7   0  10        5.18       15.09     24.97 o 
 -11   1  10       26.79       23.94     30.90 o 
 -10   1  10        2.83       14.97     15.86 o 
  -9   1  10        6.92       20.54     14.62 o 
  -8   1  10     1206.34     1181.19     31.11 o 
  -7   1  10       52.26       39.76     12.71 o 
  -6   1  10      436.45      438.19     21.13 o 
  -5   1  10       95.07       92.05     14.39 o 
  -4   1  10      248.54      257.87     15.01 o 
  -3   1  10      283.11      278.29     12.52 o 
  -2   1  10        1.37       15.47      9.90 o 
  -1   1  10      375.34      372.69     14.70 o 
   0   1  10      193.30      175.58     13.62 o 
   1   1  10        5.44        8.58     12.03 o 
   2   1  10      202.82      207.50     22.74 o 
   3   1  10       52.72       44.92     18.43 o 
   4   1  10       11.56       -0.07     15.59 o 
   5   1  10       27.97       41.07     12.78 o 
   6   1  10       10.51       20.54     17.51 o 
   7   1  10        1.26        5.59     16.82 o 
 -12   2  10        8.65       19.97     30.31 o 
 -11   2  10       78.26       59.89     16.87 o 
 -10   2  10      230.33      253.72     20.26 o 
  -9   2  10      876.71      848.35     31.61 o 
  -8   2  10        0.57       -8.40     14.20 o 
  -7   2  10      128.51      132.22     14.26 o 
  -6   2  10     1902.54     1733.32     42.50 o 
  -5   2  10     1162.30     1128.69     34.58 o 
  -4   2  10      211.94      246.84     16.64 o 
  -3   2  10      827.63      740.97     20.10 o 
  -2   2  10       43.90       27.26     11.02 o 
  -1   2  10      126.72      106.51     10.96 o 
   0   2  10      690.20      730.21     24.27 o 
   1   2  10      190.82      212.03     18.45 o 
   2   2  10      101.16       99.22     15.37 o 
   3   2  10      527.70      503.35     34.69 o 
   4   2  10       53.88       37.21     19.66 o 
   5   2  10      127.10      148.30     15.02 o 
   6   2  10      122.90      112.48     16.75 o 
   7   2  10       28.90        9.21     17.93 o 
 -12   3  10      321.31      405.13     34.04 o 
 -11   3  10        3.08       17.73     16.35 o 
 -10   3  10       69.05       50.38     16.92 o 
  -9   3  10       40.28       23.48     21.90 o 
  -8   3  10      236.12      196.91     19.63 o 
  -7   3  10     1440.32     1446.40     40.64 o 
  -6   3  10      910.22      811.09     87.13 o 
  -5   3  10      482.89      470.94     24.47 o 
  -4   3  10      808.00      759.64     29.01 o 
  -3   3  10       27.17       21.35     10.98 o 
  -2   3  10       92.32       93.07     11.47 o 
  -1   3  10       84.93       84.60     11.51 o 
   0   3  10       43.43       30.31     11.75 o 
   1   3  10        0.17       -2.10     12.31 o 
   2   3  10      393.02      389.07     20.11 o 
   3   3  10      196.29      172.15     45.34 o 
   4   3  10       18.22        6.62     21.18 o 
   5   3  10       51.06       37.41     15.34 o 
   6   3  10       99.20       62.48     15.49 o 
   7   3  10       87.18       74.52     24.58 o 
 -11   4  10      177.26      244.46     19.36 o 
 -10   4  10       63.87       59.83     17.85 o 
  -9   4  10      472.94      441.62     25.46 o 
  -8   4  10        6.55       44.23     18.66 o 
  -7   4  10       19.72       14.17     18.96 o 
  -6   4  10      182.45      195.40     24.34 o 
  -5   4  10       33.78        7.32     34.50 o 
  -4   4  10       34.03       50.52     16.11 o 
  -3   4  10      399.60      335.68     15.10 o 
  -2   4  10       90.96       90.57     11.47 o 
  -1   4  10      209.37      195.40     14.00 o 
   0   4  10      365.87      349.78     17.05 o 
   1   4  10       77.45       44.43     13.13 o 
   2   4  10        7.04       -9.67     12.75 o 
   3   4  10       33.81        4.75     20.09 o 
   4   4  10       28.19       17.54     15.92 o 
   5   4  10       22.07        3.89     15.44 o 
   6   4  10       50.84       54.29     16.18 o 
   7   4  10      134.30      131.19     26.00 o 
 -11   5  10       40.16       41.88     24.24 o 
 -10   5  10     1188.45     1212.63     52.15 o 
  -9   5  10       12.07        6.40     16.71 o 
  -8   5  10      367.05      328.98     22.50 o 
  -7   5  10       25.94       29.45     22.61 o 
  -6   5  10     2419.95     2253.42     71.78 o 
  -5   5  10     1119.50     1072.49     57.00 o 
  -4   5  10     1931.92     1753.98     41.18 o 
  -3   5  10      928.86      932.02     21.91 o 
  -2   5  10       17.94       26.63     11.52 o 
  -1   5  10       20.88       27.35     12.30 o 
   0   5  10      626.98      615.43     29.06 o 
   1   5  10       47.54       36.22     12.81 o 
   2   5  10      506.61      520.55     22.69 o 
   3   5  10       21.58       38.50     18.77 o 
   4   5  10        4.18       40.32     26.19 o 
   5   5  10        0.41        1.48     14.88 o 
   6   5  10       33.88       30.59     16.54 o 
 -11   6  10      106.80      125.83     17.93 o 
 -10   6  10       36.75       32.80     16.89 o 
  -9   6  10        0.55        2.72     17.70 o 
  -8   6  10      220.90      210.56     21.94 o 
  -7   6  10      499.00      436.75     24.49 o 
  -6   6  10      553.29      493.61     26.57 o 
  -5   6  10       16.13       -6.83     19.27 o 
  -4   6  10     1641.88     1693.37     37.75 o 
  -3   6  10      559.71      523.42     20.43 o 
  -2   6  10      313.33      326.67     15.54 o 
  -1   6  10       43.68       39.90     12.11 o 
   0   6  10      818.91      753.60     22.54 o 
   1   6  10      129.01      135.32     14.31 o 
   2   6  10       11.58        4.02     16.60 o 
   3   6  10       77.66       93.14     18.41 o 
   4   6  10       69.93       62.87     15.36 o 
   5   6  10       20.18        7.08     16.44 o 
   6   6  10      116.35       59.24     16.74 o 
 -11   7  10       33.67       62.99     19.70 o 
 -10   7  10      569.31      573.14     39.05 o 
  -9   7  10      108.40       95.38     18.72 o 
  -8   7  10        9.28        6.66     23.94 o 
  -7   7  10       12.78       26.70     20.63 o 
  -6   7  10     1710.22     1676.61     43.34 o 
  -5   7  10      131.51      122.33     19.46 o 
  -4   7  10     3375.61     3317.39     88.06 o 
  -3   7  10      315.05      369.52     18.08 o 
  -2   7  10      499.12      550.74     18.72 o 
  -1   7  10       34.35       39.93     13.31 o 
   0   7  10      436.51      457.22     19.02 o 
   1   7  10      112.42      109.58     18.49 o 
   2   7  10      547.01      496.91     25.95 o 
   3   7  10      517.97      491.10     28.14 o 
   4   7  10       15.73        8.90     16.42 o 
   5   7  10        0.24        5.25     36.05 o 
   6   7  10      136.24       38.87     31.92 o 
 -11   8  10      177.14      161.04     23.03 o 
 -10   8  10      203.76      198.65     19.32 o 
  -9   8  10      678.83      685.48     49.23 o 
  -8   8  10       14.02       29.82     30.07 o 
  -7   8  10     1969.98     2095.20     53.84 o 
  -6   8  10      611.81      567.47     26.85 o 
  -5   8  10      333.60      372.60     22.96 o 
  -4   8  10        6.15        2.70     18.19 o 
  -3   8  10     1575.41     1455.99     49.01 o 
  -2   8  10      764.67      765.86     32.80 o 
  -1   8  10     1200.09     1195.58     52.77 o 
   0   8  10      174.97      176.91     21.08 o 
   1   8  10       80.69       46.87     17.01 o 
   2   8  10        3.51      -13.90     22.19 o 
   3   8  10      122.56      124.32     25.51 o 
   4   8  10      206.14      182.18     16.66 o 
   5   8  10      263.93      260.01     31.45 o 
   6   8  10      127.84      108.21     29.39 o 
 -11   9  10       36.43       40.33     21.42 o 
 -10   9  10        1.52       31.05     18.72 o 
  -9   9  10        1.33       -2.74     18.79 o 
  -8   9  10        1.84       -2.16     25.62 o 
  -7   9  10      641.00      616.00     39.10 o 
  -6   9  10      135.69      171.18     18.76 o 
  -5   9  10       88.04       63.85     24.33 o 
  -4   9  10      369.82      339.65     38.19 o 
  -3   9  10       61.89       60.50     22.90 o 
  -2   9  10       26.83       48.88     18.32 o 
  -1   9  10        3.98       -7.02     20.18 o 
   0   9  10      203.12      153.66     23.20 o 
   1   9  10      114.85      128.24     23.10 o 
   2   9  10       40.68       41.27     21.65 o 
   3   9  10       21.17       37.77     25.86 o 
   4   9  10       76.25       88.58     16.26 o 
   5   9  10        0.19        8.43     21.34 o 
 -11  10  10       45.29       43.29     21.95 o 
 -10  10  10      192.63      216.05     21.50 o 
  -9  10  10       76.57       85.43     20.23 o 
  -8  10  10      367.99      355.88     40.75 o 
  -7  10  10     1088.79     1132.06    106.52 o 
  -6  10  10     2589.87     2758.43     51.94 o 
  -5  10  10     3278.14     3162.33     68.84 o 
  -4  10  10     1404.25     1314.05     48.52 o 
  -3  10  10     3114.84     3059.44     96.09 o 
  -2  10  10      123.14      114.88     93.44 o 
  -1  10  10     3100.49     3070.43     98.14 o 
   0  10  10      143.79      144.23     31.47 o 
   1  10  10      925.74      920.49     58.87 o 
   2  10  10      137.83      123.75     29.88 o 
   3  10  10      412.09      416.18     27.28 o 
   4  10  10      505.98      598.86     91.24 o 
   5  10  10      186.02      194.15     27.74 o 
   6  10  10       49.77      109.05     23.67 o 
 -10  11  10       47.06       46.73     21.19 o 
  -9  11  10      200.99      219.96     29.60 o 
  -8  11  10      866.06      827.81     51.76 o 
  -7  11  10      156.43       90.44     29.98 o 
  -6  11  10       74.19       66.58     18.15 o 
  -5  11  10      132.37       80.80     22.55 o 
  -4  11  10      435.71      426.59     30.25 o 
  -3  11  10       35.96       16.29     21.81 o 
  -2  11  10     1884.95     1997.11    145.83 o 
  -1  11  10       55.97       47.42     27.24 o 
   0  11  10      546.36      523.65     49.38 o 
   1  11  10      648.40      623.08     49.52 o 
   2  11  10      143.07      139.92     30.55 o 
   3  11  10      460.81      407.17     40.56 o 
   4  11  10       45.67        7.21     19.28 o 
   5  11  10       76.15      123.92     27.36 o 
 -10  12  10      216.51      314.94     29.10 o 
  -9  12  10       51.26       59.03     17.47 o 
  -8  12  10        2.33      -25.84     29.35 o 
  -7  12  10      398.21      366.79     41.63 o 
  -6  12  10      298.44      248.56     26.96 o 
  -5  12  10       15.99       63.64     20.93 o 
  -4  12  10       32.18       39.64     21.60 o 
  -3  12  10       56.94       86.54     37.91 o 
  -2  12  10       25.39       25.52     26.01 o 
  -1  12  10       58.90       55.77     30.36 o 
   0  12  10       99.81       98.24     25.10 o 
   1  12  10       20.27       23.99     23.37 o 
   2  12  10      264.01      261.11     34.15 o 
   3  12  10      416.78      397.37     26.26 o 
   4  12  10      107.06       91.14     17.53 o 
  -9  13  10       66.68       78.33     22.54 o 
  -8  13  10      347.06      379.81     35.87 o 
  -7  13  10       71.98       90.14     24.95 o 
  -6  13  10      475.59      515.04     44.89 o 
  -5  13  10       48.36       99.21     22.06 o 
  -4  13  10      952.86     1019.01     53.18 o 
  -3  13  10       50.31       84.53     20.96 o 
  -2  13  10     2914.17     3077.10     66.30 o 
  -1  13  10      519.29      533.38     38.75 o 
   0  13  10     1954.15     2079.49     86.98 o 
   1  13  10      265.56      298.19     35.74 o 
   2  13  10      437.89      503.86     38.86 o 
   3  13  10      107.43      124.54     18.32 o 
   4  13  10      130.99       81.73     17.30 o 
  -9  14  10       61.33       53.68     20.85 o 
  -8  14  10      285.71      361.94     31.40 o 
  -7  14  10       25.10       63.10     25.15 o 
  -6  14  10      281.07      274.20     23.28 o 
  -5  14  10      280.71      323.32     26.99 o 
  -4  14  10       25.12       37.39     20.84 o 
  -3  14  10       80.91       53.77     21.22 o 
  -2  14  10        1.15      -21.52     21.52 o 
  -1  14  10       29.95       27.85     21.08 o 
   0  14  10       75.36       77.83     22.16 o 
   1  14  10       57.86       58.66     19.95 o 
   2  14  10      502.78      519.32     39.20 o 
   3  14  10        5.24       -0.32     17.90 o 
   4  14  10        0.40        3.94     24.75 o 
  -7  15  10        2.35       13.92     26.24 o 
  -6  15  10      140.12      161.26     50.31 o 
  -5  15  10       65.21       57.22     27.68 o 
  -4  15  10      214.99      230.48     26.24 o 
  -3  15  10       30.05       11.21     28.03 o 
  -2  15  10      188.06      189.95     24.41 o 
  -1  15  10        9.45       18.24     19.17 o 
   0  15  10       20.39       11.38     16.62 o 
   1  15  10       85.05       69.70     16.87 o 
   2  15  10       34.60       42.20     17.58 o 
   3  15  10        2.51       18.24     23.54 o 
  -6  16  10        1.52      -20.10     28.33 o 
  -5  16  10      229.84      279.33     30.34 o 
  -4  16  10        2.63       23.94     27.41 o 
  -3  16  10       50.26       70.31     20.08 o 
  -2  16  10       87.28       77.10     19.95 o 
  -1  16  10      131.28      123.59     20.94 o 
   0  16  10       29.20       32.93     19.42 o 
   1  16  10      380.17      399.83     33.71 o 
   2  16  10        2.99       -0.86     19.93 o 
  -5  17  10       96.58      145.13     27.06 o 
  -4  17  10       26.81       22.80     32.70 o 
  -3  17  10      157.41      165.59     28.88 o 
  -2  17  10        0.44        3.75     26.15 o 
  -1  17  10       61.99       73.15     24.29 o 
   0  17  10        6.41       11.89     22.76 o 
   1  17  10       11.60      -10.42     22.75 o 
   2  17  10        0.79        4.27     21.00 o 
  -1  18  10        5.40       18.74     23.20 o 
   0  18  10       92.46       91.19     22.61 o 
 -11   1  11       12.14       -7.03     33.51 o 
 -10   1  11      560.74      578.00     31.38 o 
  -9   1  11      764.94      835.81     43.31 o 
  -8   1  11     1245.03     1200.48     35.25 o 
  -7   1  11       34.64       26.73     17.13 o 
  -6   1  11     1167.29     1190.05     61.37 o 
  -5   1  11       87.54       74.31     14.19 o 
  -4   1  11     2181.74     2009.16     31.32 o 
  -3   1  11      531.96      501.45     15.42 o 
  -2   1  11     2390.58     2139.52     57.69 o 
  -1   1  11       96.36      105.10     12.01 o 
   0   1  11     1599.37     1597.89     38.33 o 
   1   1  11       72.52       41.35     13.66 o 
   2   1  11      682.69      644.30     56.56 o 
   3   1  11        7.64       24.07     19.53 o 
   4   1  11       85.81      131.49     17.50 o 
   5   1  11      310.53      320.62     19.39 o 
   6   1  11       12.00       23.03     15.36 o 
 -11   2  11        1.57      -24.29     24.29 o 
 -10   2  11       70.00       37.66     17.34 o 
  -9   2  11       23.14       11.11     22.54 o 
  -8   2  11      865.18      797.55     30.09 o 
  -7   2  11      530.04      556.97     37.62 o 
  -6   2  11      681.69      627.76     29.14 o 
  -5   2  11       47.53       43.78     16.68 o 
  -4   2  11     1077.62      996.21     25.58 o 
  -3   2  11      980.96      962.88     20.70 o 
  -2   2  11      867.88      823.88     19.40 o 
  -1   2  11     2050.57     1997.36     70.48 o 
   0   2  11      422.97      394.50     18.37 o 
   1   2  11      574.73      584.35     26.73 o 
   2   2  11        0.34       22.71     12.76 o 
   3   2  11       87.45      115.80     21.76 o 
   4   2  11       13.65        7.62     15.93 o 
   5   2  11       20.35       27.80     14.59 o 
   6   2  11       12.93       28.85     25.72 o 
 -11   3  11       13.40       20.39     17.14 o 
 -10   3  11     1499.23     1499.82     46.37 o 
  -9   3  11       42.60       57.14     16.41 o 
  -8   3  11     1630.34     1709.27     42.61 o 
  -7   3  11      964.29     1005.34     41.37 o 
  -6   3  11       36.03       68.30     20.47 o 
  -5   3  11      555.09      460.52     25.68 o 
  -4   3  11     1376.27     1215.91     39.77 o 
  -3   3  11      135.69      114.29     12.74 o 
  -2   3  11      601.30      607.23     19.48 o 
  -1   3  11      890.37      889.47     27.10 o 
   0   3  11        6.23        4.21     11.80 o 
   1   3  11      112.85       84.86     13.00 o 
   2   3  11       17.25       16.66     15.36 o 
   3   3  11        2.36      -12.01     19.33 o 
   4   3  11        1.02      -16.31     16.31 o 
   5   3  11       79.65      113.71     15.16 o 
   6   3  11        3.85        9.11     16.37 o 
 -11   4  11      205.03      194.12     17.92 o 
 -10   4  11      137.40      141.02     18.51 o 
  -9   4  11       79.64       95.36     18.45 o 
  -8   4  11      126.41      112.62     18.26 o 
  -7   4  11      989.33      970.03     41.44 o 
  -6   4  11        1.68       -0.88     21.22 o 
  -5   4  11      298.34      293.74     22.54 o 
  -4   4  11      133.25       99.64     13.88 o 
  -3   4  11      226.09      204.86     12.77 o 
  -2   4  11        0.73       -5.18     12.06 o 
  -1   4  11      101.10      109.56     13.80 o 
   0   4  11      331.29      325.12     16.95 o 
   1   4  11      178.02      153.94     14.52 o 
   2   4  11      148.84      157.78     19.15 o 
   3   4  11       50.47       52.67     22.01 o 
   4   4  11        9.10       23.67     14.52 o 
   5   4  11       30.16       45.71     13.87 o 
   6   4  11        6.27        3.53     17.76 o 
 -11   5  11       48.74       60.00     17.96 o 
 -10   5  11      286.50      274.58     20.39 o 
  -9   5  11       36.91       54.39     17.34 o 
  -8   5  11      227.21      191.96     17.98 o 
  -7   5  11     1066.02      995.14     34.48 o 
  -6   5  11      301.22      247.09     23.59 o 
  -5   5  11     2102.78     1953.80     45.85 o 
  -4   5  11      137.88      151.37     14.44 o 
  -3   5  11       49.56       35.21     13.15 o 
  -2   5  11       25.74       29.84     12.81 o 
  -1   5  11       75.39      107.07     13.89 o 
   0   5  11      101.29       72.56     13.95 o 
   1   5  11        1.36        2.32     12.62 o 
   2   5  11        0.02       23.56     17.23 o 
   3   5  11        3.61        5.26     29.43 o 
   4   5  11       73.04       85.56     15.09 o 
   5   5  11       22.34       28.70     16.20 o 
   6   5  11      182.30      173.72     23.91 o 
 -11   6  11      506.38      651.40     38.87 o 
 -10   6  11       15.57       33.54     18.04 o 
  -9   6  11      920.23      890.96     38.13 o 
  -8   6  11       40.30       31.70     17.70 o 
  -7   6  11     1633.18     1625.86     42.34 o 
  -6   6  11      229.62      271.86     25.97 o 
  -5   6  11     1602.31     1630.64     36.07 o 
  -4   6  11      846.26      895.97     27.90 o 
  -3   6  11        2.11       -9.80     13.92 o 
  -2   6  11      880.74      876.77     32.34 o 
  -1   6  11       60.53       75.64     13.72 o 
   0   6  11      412.81      404.86     24.27 o 
   1   6  11      145.11      141.57     14.14 o 
   2   6  11      428.59      433.43     23.80 o 
   3   6  11       36.08        9.68     16.83 o 
   4   6  11      131.68      129.82     15.26 o 
   5   6  11      217.91      146.01     23.65 o 
   6   6  11      184.76      138.09     26.66 o 
 -11   7  11      114.02      127.08     22.67 o 
 -10   7  11      264.21      287.68     24.95 o 
  -9   7  11       17.93       24.26     17.81 o 
  -8   7  11      710.76      741.87     73.22 o 
  -7   7  11        8.14       17.08     16.23 o 
  -6   7  11     1599.67     1576.61     36.17 o 
  -5   7  11       20.18       30.79     15.81 o 
  -4   7  11      166.55      201.31     17.41 o 
  -3   7  11        5.63       -5.72     14.49 o 
  -2   7  11      468.33      476.12     20.48 o 
  -1   7  11        5.23        6.13     13.57 o 
   0   7  11      156.15      123.83     14.78 o 
   1   7  11        1.65       24.28     15.45 o 
   2   7  11      116.73      143.03     18.35 o 
   3   7  11        3.23       -6.69     19.01 o 
   4   7  11       36.99       44.30     17.37 o 
   5   7  11      146.85      108.31     29.59 o 
 -11   8  11      287.44      335.80     28.99 o 
 -10   8  11       42.08       38.11     18.25 o 
  -9   8  11       10.36       15.30     17.81 o 
  -8   8  11      193.76      146.08     24.53 o 
  -7   8  11      165.30      127.34     16.86 o 
  -6   8  11        0.75       -5.18     20.29 o 
  -5   8  11       83.27       77.52     19.41 o 
  -4   8  11      330.06      330.82     31.20 o 
  -3   8  11       38.88       40.06     19.70 o 
  -2   8  11      104.54      124.78     25.18 o 
  -1   8  11      447.40      460.26     20.86 o 
   0   8  11      127.17      109.86     14.97 o 
   1   8  11      287.21      294.85     22.26 o 
   2   8  11      373.95      350.07     22.05 o 
   3   8  11        9.36        3.55     15.56 o 
   4   8  11      381.02      357.29     43.45 o 
   5   8  11       19.91       26.60     19.37 o 
 -11   9  11      249.66      260.76     24.30 o 
 -10   9  11      169.19      191.47     19.57 o 
  -9   9  11       12.09       -1.47     20.35 o 
  -8   9  11     1262.27     1192.18     64.54 o 
  -7   9  11      297.12      266.54     20.23 o 
  -6   9  11      621.10      666.26     28.71 o 
  -5   9  11      562.77      590.82     66.52 o 
  -4   9  11      304.89      273.28     27.30 o 
  -3   9  11      818.29      847.38     39.68 o 
  -2   9  11      708.95      721.72     52.18 o 
  -1   9  11      303.37      275.58     26.11 o 
   0   9  11       98.37       80.70     15.25 o 
   1   9  11     1292.36     1320.25     37.64 o 
   2   9  11       56.49       47.61     19.66 o 
   3   9  11       86.34       89.73     16.56 o 
   4   9  11       78.51       60.26     20.98 o 
 -10  10  11       15.98       20.34     20.75 o 
  -9  10  11      331.31      348.52     24.64 o 
  -8  10  11      107.70       70.42     24.96 o 
  -7  10  11      235.99      242.02     20.70 o 
  -6  10  11       25.59       34.86     17.89 o 
  -5  10  11       58.17       28.86     21.16 o 
  -4  10  11        0.49        0.19     22.50 o 
  -3  10  11       63.77       68.36     24.05 o 
  -2  10  11      201.79      213.01     34.40 o 
  -1  10  11       12.33       28.38     51.34 o 
   0  10  11      153.80      110.77     22.68 o 
   1  10  11      156.44      130.21     19.96 o 
   2  10  11      335.30      271.82     24.21 o 
   3  10  11       30.89        7.07     19.57 o 
   4  10  11       12.58       53.23     24.94 o 
 -10  11  11       57.72       27.33     20.83 o 
  -9  11  11       16.28       19.42     23.55 o 
  -8  11  11      221.28      274.40     35.86 o 
  -7  11  11       68.19       39.68     28.02 o 
  -6  11  11       15.55       -0.04     17.90 o 
  -5  11  11      126.96      100.65     21.39 o 
  -4  11  11      562.00      514.38     32.12 o 
  -3  11  11        1.52       20.86     33.67 o 
  -2  11  11     2970.85     3029.86     94.42 o 
  -1  11  11      257.02      268.17     25.60 o 
   0  11  11      444.86      461.23     29.04 o 
   1  11  11       33.14       53.43     19.25 o 
   2  11  11       20.85       24.69     18.03 o 
   3  11  11       87.84       92.93     18.68 o 
   4  11  11       65.46      105.50     27.43 o 
  -9  12  11      297.17      360.94     30.21 o 
  -8  12  11       10.64       32.41     28.12 o 
  -7  12  11      603.13      615.80     46.09 o 
  -6  12  11       12.30       11.61     18.31 o 
  -5  12  11      232.18      232.74     28.93 o 
  -4  12  11       36.37       40.62     40.47 o 
  -3  12  11      576.30      591.21     33.10 o 
  -2  12  11       45.17       77.98     28.36 o 
  -1  12  11      232.13      207.88     34.30 o 
   0  12  11      129.53      141.22     21.37 o 
   1  12  11      414.12      429.10     32.51 o 
   2  12  11       97.47       92.49     17.23 o 
   3  12  11      286.75      279.95     20.52 o 
  -9  13  11       39.07       28.40     20.74 o 
  -8  13  11      245.42      250.00     28.25 o 
  -7  13  11       95.03      112.32     25.49 o 
  -6  13  11       10.66       49.43     29.51 o 
  -5  13  11      157.72      142.58     20.99 o 
  -4  13  11        0.53      -21.53     21.53 o 
  -3  13  11        2.17       44.14     21.87 o 
  -2  13  11      117.59      107.40     28.33 o 
  -1  13  11       31.34       31.55     22.71 o 
   0  13  11        8.16       19.43     19.89 o 
   1  13  11       15.43       19.86     17.40 o 
   2  13  11       26.77       36.20     16.86 o 
   3  13  11       52.63       53.41     22.65 o 
  -7  14  11      244.63      282.59     30.09 o 
  -6  14  11       26.18       39.25     30.32 o 
  -5  14  11       34.33       36.95     18.64 o 
  -4  14  11       30.35       26.74     20.53 o 
  -3  14  11      245.55      281.93     24.04 o 
  -2  14  11       49.91       82.93     25.16 o 
  -1  14  11      259.48      332.14     35.43 o 
   0  14  11      179.06      234.51     24.12 o 
   1  14  11       43.24       73.25     19.07 o 
   2  14  11      174.54      181.14     24.52 o 
  -6  15  11       30.13       46.05     28.29 o 
  -5  15  11      149.00      178.27     30.75 o 
  -4  15  11       67.95       57.81     21.84 o 
  -3  15  11        0.01       -5.01     21.59 o 
  -2  15  11       18.26       30.61     22.45 o 
  -1  15  11       23.13        8.57     23.01 o 
   0  15  11      177.27      191.34     27.36 o 
   1  15  11       15.32       22.37     22.20 o 
   2  15  11       40.10       54.00     19.90 o 
  -4  16  11       31.22       93.80     35.06 o 
  -3  16  11        0.39       19.18     26.20 o 
  -2  16  11       26.42       48.00     22.18 o 
  -1  16  11       20.04       39.52     21.27 o 
   0  16  11       62.37       56.88     21.88 o 
   1  16  11       10.34       47.27     20.46 o 
  -2  17  11      329.40      360.13     26.44 o 
  -1  17  11        0.37       -8.92     22.24 o 
 -11   0  12      476.11      619.62     38.48 o 
  -9   0  12       95.12       96.67     30.39 o 
  -8   0  12       23.72       52.28     35.76 o 
  -7   0  12       89.07       15.96     28.32 o 
  -6   0  12     2444.04     2100.02     86.10 o 
  -5   0  12      617.67      611.21     29.03 o 
  -4   0  12     1563.94     1522.66     35.02 o 
  -3   0  12     1305.27     1193.00     57.40 o 
  -2   0  12       13.67        7.94     15.01 o 
  -1   0  12      124.36      130.56     16.60 o 
   0   0  12        1.29      -15.49     19.87 o 
   1   0  12      207.53      244.35     25.65 o 
   2   0  12        6.30        6.39     23.20 o 
   3   0  12      547.64      531.81     44.44 o 
   4   0  12      317.40      388.70     55.36 o 
   5   0  12       36.43       67.31     18.76 o 
   6   0  12      104.42      148.99     21.49 o 
 -11   1  12       25.15      -23.88     24.34 o 
 -10   1  12       61.53       66.70     27.50 o 
  -9   1  12       11.42       42.28     30.52 o 
  -8   1  12        6.36       23.91     34.74 o 
  -7   1  12        1.96       -4.67     27.81 o 
  -6   1  12        8.04       15.93     21.21 o 
  -5   1  12       46.40       40.62     12.02 o 
  -4   1  12      383.54      342.73     15.06 o 
  -3   1  12      702.61      691.91     17.87 o 
  -2   1  12      161.42      132.48     11.05 o 
  -1   1  12       43.84       35.95     11.04 o 
   0   1  12      546.24      516.93     34.69 o 
   1   1  12       90.43       58.61     13.67 o 
   2   1  12      179.56      147.80     22.15 o 
   3   1  12       65.30       59.07     19.91 o 
   4   1  12        0.19        2.64     12.61 o 
   5   1  12       47.55       57.02     15.48 o 
   6   1  12        8.04       12.52     15.28 o 
 -11   2  12      341.53      449.42     36.75 o 
 -10   2  12       74.70      109.92     52.84 o 
  -9   2  12      446.92      456.06     37.71 o 
  -8   2  12        6.08       20.69     32.16 o 
  -7   2  12        3.30        2.00     22.61 o 
  -6   2  12      238.76      227.36     16.33 o 
  -5   2  12     1555.50     1490.97     32.11 o 
  -4   2  12       37.77       42.44     12.19 o 
  -3   2  12     1450.01     1342.34     25.82 o 
  -2   2  12      247.85      283.94     14.17 o 
  -1   2  12       36.51       48.06     11.75 o 
   0   2  12       96.39      102.19     13.82 o 
   1   2  12      462.29      461.81     21.91 o 
   2   2  12       85.51       80.21     19.80 o 
   3   2  12      195.47      171.00     20.88 o 
   4   2  12        7.08       26.48     17.02 o 
   5   2  12        1.46       -1.52     14.44 o 
   6   2  12       49.42       42.89     20.98 o 
 -10   3  12       34.50       41.12     20.42 o 
  -9   3  12       62.30       65.63     19.51 o 
  -8   3  12      314.89      305.13     24.90 o 
  -7   3  12      174.32      181.43     25.39 o 
  -6   3  12     1604.16     1478.07     51.57 o 
  -5   3  12      177.62      166.89     14.36 o 
  -4   3  12       33.67       12.86     12.34 o 
  -3   3  12        6.06       16.06     12.09 o 
  -2   3  12      441.98      413.00     16.87 o 
  -1   3  12       84.79       63.32     13.59 o 
   0   3  12     1511.69     1486.88     36.51 o 
   1   3  12      240.03      203.22     15.78 o 
   2   3  12      304.06      281.79     28.96 o 
   3   3  12      433.71      406.22     34.76 o 
   4   3  12       71.56       92.82     13.45 o 
   5   3  12      156.00      150.39     15.90 o 
   6   3  12        3.91       23.79     21.74 o 
 -10   4  12       40.99       70.99     23.86 o 
  -9   4  12      602.12      545.01     69.79 o 
  -8   4  12       62.71       87.46     17.85 o 
  -7   4  12       72.24       54.74     17.05 o 
  -6   4  12      130.26      143.84     14.66 o 
  -5   4  12       16.69       14.95     12.98 o 
  -4   4  12      238.66      175.37     14.26 o 
  -3   4  12      248.02      238.95     14.27 o 
  -2   4  12     1222.81     1299.43     28.04 o 
  -1   4  12      445.95      443.07     19.06 o 
   0   4  12      529.54      531.55     24.32 o 
   1   4  12       99.28       77.42     13.56 o 
   2   4  12       34.13       16.31     24.00 o 
   3   4  12       13.16       18.07     16.61 o 
   4   4  12        1.34       12.29     13.56 o 
   5   4  12        0.98       -6.10     34.63 o 
 -11   5  12       34.19       -4.50     18.17 o 
 -10   5  12      420.10      493.49     35.53 o 
  -9   5  12       14.44        1.95     19.43 o 
  -8   5  12      792.21      780.78     29.91 o 
  -7   5  12       12.30       10.08     11.95 o 
  -6   5  12     2009.41     2008.89     49.82 o 
  -5   5  12      934.44      888.15     31.09 o 
  -4   5  12      263.10      293.08     17.18 o 
  -3   5  12      636.49      680.47     37.88 o 
  -2   5  12        1.08       -1.85     12.89 o 
  -1   5  12       74.25       81.44     13.43 o 
   0   5  12      223.13      191.90     14.97 o 
   1   5  12      158.95      162.59     15.95 o 
   2   5  12       53.45       11.63     18.37 o 
   3   5  12       31.37       36.66     21.40 o 
   4   5  12       46.73       18.98     14.70 o 
   5   5  12        1.85      -17.03     22.39 o 
 -11   6  12       18.36       -6.29     21.63 o 
 -10   6  12       36.52       16.38     19.20 o 
  -9   6  12      127.14      162.15     14.22 o 
  -8   6  12        3.17       11.40     12.72 o 
  -7   6  12      333.25      331.14     17.63 o 
  -6   6  12       52.54       43.31     13.84 o 
  -5   6  12      214.70      203.41     15.68 o 
  -4   6  12      538.94      541.09     23.52 o 
  -3   6  12       46.78       67.75     14.08 o 
  -2   6  12        9.12       -4.83     13.83 o 
  -1   6  12       69.90       67.82     13.18 o 
   0   6  12       12.16        5.27     13.27 o 
   1   6  12        7.99       -0.75     18.52 o 
   2   6  12      109.55      127.80     18.07 o 
   3   6  12        2.55        5.91     15.14 o 
   4   6  12       36.11       33.79     22.74 o 
   5   6  12        1.79       -1.15     26.45 o 
 -11   7  12       70.42       42.26     21.36 o 
 -10   7  12        0.10        2.80     16.10 o 
  -9   7  12        5.61        0.95     14.40 o 
  -8   7  12       13.07      -11.84     13.27 o 
  -7   7  12        0.41       -7.53     13.91 o 
  -6   7  12      877.09      875.66     27.33 o 
  -5   7  12      524.49      493.38     21.05 o 
  -4   7  12     1065.34     1078.91     30.19 o 
  -3   7  12       89.78      118.89     17.22 o 
  -2   7  12      100.49      108.90     14.48 o 
  -1   7  12      154.85      157.14     14.27 o 
   0   7  12      142.24      167.53     14.34 o 
   1   7  12      207.05      204.16     29.88 o 
   2   7  12        1.82        7.30     16.41 o 
   3   7  12       32.36       46.33     17.40 o 
   4   7  12        4.01       12.45     20.23 o 
 -10   8  12        1.94       14.12     21.14 o 
  -9   8  12      580.48      665.06     56.76 o 
  -8   8  12      143.05      141.48     15.76 o 
  -7   8  12     1082.43     1123.41     34.55 o 
  -6   8  12        4.51       21.66     15.18 o 
  -5   8  12       42.11       46.59     15.44 o 
  -4   8  12      841.67      903.81     32.59 o 
  -3   8  12        1.34      -11.55     18.32 o 
  -2   8  12      925.74      942.81     55.96 o 
  -1   8  12        3.38        3.01     13.64 o 
   0   8  12       62.04       73.61     18.42 o 
   1   8  12        0.84        5.29     16.24 o 
   2   8  12      157.20      176.33     18.37 o 
   3   8  12        0.88       -8.36     18.28 o 
   4   8  12       67.52       98.27     19.00 o 
 -10   9  12      136.66      119.38     21.89 o 
  -9   9  12       21.73       33.19     18.42 o 
  -8   9  12      223.68      230.91     19.16 o 
  -7   9  12      170.95      156.95     18.25 o 
  -6   9  12      461.54      403.25     23.82 o 
  -5   9  12      125.86      127.60     18.30 o 
  -4   9  12       29.07        9.52     26.13 o 
  -3   9  12       12.93        5.85     22.74 o 
  -2   9  12       15.11        6.46     26.99 o 
  -1   9  12      330.90      368.09     27.87 o 
   0   9  12      438.72      420.97     28.50 o 
   1   9  12        0.12        1.33     18.44 o 
   2   9  12      264.84      287.89     20.31 o 
   3   9  12       90.58       64.85     27.00 o 
 -10  10  12       49.08       71.47     21.52 o 
  -9  10  12       85.86      104.79     17.70 o 
  -8  10  12      228.95      231.92     28.61 o 
  -7  10  12      124.91      138.40     18.05 o 
  -6  10  12       85.98       75.42     17.01 o 
  -5  10  12       14.11       36.21     16.44 o 
  -4  10  12       47.86       65.18     22.60 o 
  -3  10  12       98.96      137.80     23.89 o 
  -2  10  12      116.61      127.37     34.47 o 
  -1  10  12      236.95      236.08     25.49 o 
   0  10  12       68.43      103.34     20.54 o 
   1  10  12       81.44       82.70     24.69 o 
   2  10  12      185.58      167.15     19.46 o 
   3  10  12        9.17       -9.58     20.55 o 
  -9  11  12       15.51        9.01     21.48 o 
  -8  11  12        5.60        8.70     17.79 o 
  -7  11  12       16.97       15.61     23.12 o 
  -6  11  12        0.78       -1.46     17.45 o 
  -5  11  12        0.71      -12.66     16.94 o 
  -4  11  12      136.99      128.38     23.06 o 
  -3  11  12      171.93      120.20     28.02 o 
  -2  11  12      220.47      284.44     34.90 o 
  -1  11  12      182.46      173.77     24.38 o 
   0  11  12      188.62      146.64     22.22 o 
   1  11  12       77.28       89.60     17.51 o 
   2  11  12      114.04      110.24     18.91 o 
  -8  12  12       79.20       83.96     23.37 o 
  -7  12  12       45.81       -0.12     29.83 o 
  -6  12  12        9.70       19.44     17.14 o 
  -5  12  12        1.53       31.06     16.80 o 
  -4  12  12       31.34       20.51     25.11 o 
  -3  12  12       22.34       47.39     25.26 o 
  -2  12  12       64.92       59.88     26.31 o 
  -1  12  12       34.28       62.71     22.68 o 
   0  12  12      101.41      133.13     55.45 o 
   1  12  12        0.02      -17.21     18.88 o 
   2  12  12      141.38      194.57     24.55 o 
  -8  13  12       22.28       76.73     21.54 o 
  -7  13  12        0.84      -31.20     31.20 o 
  -6  13  12       19.89       14.27     22.98 o 
  -5  13  12       32.34       49.60     20.31 o 
  -4  13  12      281.51      331.72     24.91 o 
  -3  13  12       14.05       36.69     21.60 o 
  -2  13  12       80.28      116.21     26.14 o 
  -1  13  12        5.75      -11.81     23.83 o 
   0  13  12        0.45       13.13     23.11 o 
   1  13  12        0.15       21.06     21.18 o 
   2  13  12       53.13       80.35     21.91 o 
  -5  14  12        9.19      -18.60     18.60 o 
  -4  14  12        3.23       14.13     24.67 o 
  -3  14  12      174.13      247.15     29.92 o 
  -2  14  12       53.05       49.62     22.17 o 
  -1  14  12       46.02       43.51     20.56 o 
   0  14  12       19.31        7.85     20.47 o 
   1  14  12       11.72       17.21     21.76 o 
  -4  15  12      234.57      282.55     47.78 o 
  -3  15  12      106.49      152.64     25.24 o 
  -2  15  12      173.08      229.47     25.81 o 
  -1  15  12        5.79       -9.99     22.20 o 
   0  15  12       41.54       43.42     21.73 o 
 -11   1  13       61.87       41.88     15.56 o 
 -10   1  13      930.38     1011.46     28.96 o 
  -9   1  13        2.32       13.36     14.68 o 
  -8   1  13      293.99      278.12     28.89 o 
  -7   1  13      555.09      599.52     27.93 o 
  -6   1  13       15.37       11.83     14.35 o 
  -5   1  13       94.32      102.60     14.15 o 
  -4   1  13      426.43      370.73     24.25 o 
  -3   1  13        2.64       15.99     11.66 o 
  -2   1  13      384.66      358.20     13.94 o 
  -1   1  13      783.29      833.79     35.74 o 
   0   1  13      119.91      142.16     15.30 o 
   1   1  13      293.39      249.07     20.34 o 
   2   1  13      121.92      108.53     20.96 o 
   3   1  13       90.62      109.00     13.66 o 
   4   1  13       56.73       51.20     14.57 o 
   5   1  13      117.46      131.00     22.16 o 
 -11   2  13      213.71      252.26     19.78 o 
 -10   2  13       48.38       65.82     26.88 o 
  -9   2  13      109.06      110.80     14.71 o 
  -8   2  13        3.61      -19.99     20.29 o 
  -7   2  13      472.89      501.10     27.40 o 
  -6   2  13       23.52       -1.29     15.72 o 
  -5   2  13      520.66      455.72     20.20 o 
  -4   2  13      558.70      566.64     18.07 o 
  -3   2  13      363.90      341.80     17.08 o 
  -2   2  13       21.08       22.04     11.41 o 
  -1   2  13      288.82      246.54     15.34 o 
   0   2  13       30.37       27.09     12.34 o 
   1   2  13      289.25      315.71     27.79 o 
   2   2  13       93.14       83.38     20.00 o 
   3   2  13      104.35      127.55     13.79 o 
   4   2  13       66.27       83.21     14.78 o 
 -11   3  13      163.90      182.73     15.68 o 
 -10   3  13      268.10      295.40     18.20 o 
  -9   3  13       79.50       96.40     13.20 o 
  -8   3  13       37.42       32.03     13.63 o 
  -7   3  13      103.55      108.65     14.35 o 
  -6   3  13       56.01       15.92     12.79 o 
  -5   3  13      114.95      106.34     14.40 o 
  -4   3  13       96.25       65.64     13.52 o 
  -3   3  13        4.32       -2.50     11.80 o 
  -2   3  13        2.18        9.90     11.70 o 
  -1   3  13      202.03      228.83     14.30 o 
   0   3  13      203.69      166.03     16.42 o 
   1   3  13        1.26       -3.05     19.49 o 
   2   3  13      152.21      124.84     19.84 o 
   3   3  13        8.85       17.72     13.39 o 
   4   3  13       24.89       29.06     18.03 o 
 -10   4  13       19.98       11.65     15.20 o 
  -9   4  13      509.58      519.26     19.52 o 
  -8   4  13       36.02       45.65     14.42 o 
  -7   4  13      976.72     1068.04     29.77 o 
  -6   4  13      497.01      479.75     26.29 o 
  -5   4  13     2474.91     2496.05     79.06 o 
  -4   4  13      199.13      208.23     15.25 o 
  -3   4  13      973.12      973.34     32.14 o 
  -2   4  13      663.54      629.77     21.41 o 
  -1   4  13      151.70      168.47     14.92 o 
   0   4  13      494.05      458.44     19.00 o 
   1   4  13        3.06        2.44     17.91 o 
   2   4  13      227.76      206.24     23.46 o 
   3   4  13        3.75      -12.96     12.96 o 
   4   4  13       20.35       12.63     18.12 o 
 -10   5  13       25.08       29.87     14.77 o 
  -9   5  13        3.29        3.86     14.49 o 
  -8   5  13      447.53      522.97     20.53 o 
  -7   5  13      151.19      175.42     15.09 o 
  -6   5  13      158.24      150.10     14.11 o 
  -5   5  13       95.40      105.99     13.64 o 
  -4   5  13       18.58       19.52     13.94 o 
  -3   5  13      212.38      203.98     15.61 o 
  -2   5  13      198.51      194.79     15.26 o 
  -1   5  13      151.57      119.73     13.71 o 
   0   5  13      127.22      107.46     12.94 o 
   1   5  13       58.14       78.82     17.42 o 
   2   5  13        0.21       -6.33     16.05 o 
   3   5  13        9.93       -4.11     14.55 o 
   4   5  13       25.71       26.67     24.86 o 
 -10   6  13       10.99       17.73     19.99 o 
  -9   6  13       47.69       24.31     14.16 o 
  -8   6  13       24.13       27.53     14.63 o 
  -7   6  13      555.70      651.28     22.77 o 
  -6   6  13      374.36      358.21     17.59 o 
  -5   6  13       63.76       73.30     14.18 o 
  -4   6  13      982.77     1035.05     26.51 o 
  -3   6  13       21.08       28.89     16.67 o 
  -2   6  13      110.54      103.77     13.77 o 
  -1   6  13      271.64      280.31     15.99 o 
   0   6  13      165.39      174.54     15.62 o 
   1   6  13       24.28       27.24     15.90 o 
   2   6  13       86.78       90.34     16.99 o 
   3   6  13        0.29        9.02     22.96 o 
   4   6  13        0.09      -12.58     26.17 o 
 -10   7  13       46.40       17.62     23.68 o 
  -9   7  13       10.20       12.53     16.30 o 
  -8   7  13      884.36     1063.33     26.78 o 
  -7   7  13        7.03       23.53     13.69 o 
  -6   7  13      642.90      637.65     21.10 o 
  -5   7  13      137.88      164.15     14.03 o 
  -4   7  13      600.72      639.16     32.64 o 
  -3   7  13      580.43      604.24     25.59 o 
  -2   7  13      400.42      471.88     19.64 o 
  -1   7  13      265.73      266.24     15.31 o 
   0   7  13        0.48       21.31     17.75 o 
   1   7  13       35.32       84.80     16.09 o 
   2   7  13       27.07       53.89     20.01 o 
   3   7  13        0.76        4.71     19.47 o 
  -9   8  13        6.60      -21.34     21.34 o 
  -8   8  13        3.63       20.01     20.44 o 
  -7   8  13       50.11       61.27     15.60 o 
  -6   8  13      107.77      103.66     15.23 o 
  -5   8  13      465.55      486.73     20.78 o 
  -4   8  13      107.08       92.39     16.41 o 
  -3   8  13      590.81      618.81     30.82 o 
  -2   8  13      254.53      241.46     22.81 o 
  -1   8  13        3.86       -3.77     17.49 o 
   0   8  13      112.32      141.94     23.41 o 
   1   8  13       13.84       17.48     24.10 o 
   2   8  13       94.40      114.48     20.29 o 
  -9   9  13      113.29      140.31     24.96 o 
  -8   9  13       22.50       35.23     25.07 o 
  -7   9  13       15.40       19.30     17.76 o 
  -6   9  13       37.35       45.51     16.28 o 
  -5   9  13        0.76        7.75     17.02 o 
  -4   9  13       86.29       97.71     17.83 o 
  -3   9  13       15.22        8.63     24.13 o 
  -2   9  13       87.28       95.21     28.43 o 
  -1   9  13        5.45        5.25     19.69 o 
   0   9  13       42.13       42.65     20.21 o 
   1   9  13       18.92       15.84     19.11 o 
   2   9  13       71.64       66.95     20.96 o 
  -8  10  13        9.40      -14.46     19.86 o 
  -7  10  13        5.98        4.68     17.20 o 
  -6  10  13        4.92       26.76     16.32 o 
  -5  10  13        4.52       -4.38     16.06 o 
  -4  10  13       24.59       18.32     15.84 o 
  -3  10  13       11.01       24.14     26.39 o 
  -2  10  13       22.22       38.98     24.26 o 
  -1  10  13        9.90       10.52     21.03 o 
   0  10  13       24.27       41.76     39.70 o 
   1  10  13       19.20       19.35     25.90 o 
  -8  11  13      100.47      138.37     24.01 o 
  -7  11  13        7.47       22.19     17.44 o 
  -6  11  13       42.35       57.38     16.32 o 
  -5  11  13      145.73      133.19     17.26 o 
  -4  11  13       35.82       40.07     18.17 o 
  -3  11  13        9.33       13.00     22.83 o 
  -2  11  13      176.16      190.10     26.61 o 
  -1  11  13       14.38       20.36     23.24 o 
   0  11  13       40.54       48.25     23.03 o 
   1  11  13       30.56       23.26     23.23 o 
  -7  12  13       70.22      109.36     25.15 o 
  -6  12  13       46.45       40.29     20.86 o 
  -5  12  13      218.33      192.41     19.39 o 
  -4  12  13      147.65      207.67     45.73 o 
  -3  12  13       11.79       17.57     23.30 o 
  -2  12  13        0.63       11.71     20.55 o 
  -1  12  13       15.83       27.53     23.39 o 
   0  12  13       24.77       41.53     21.35 o 
   1  12  13       71.62      106.76     22.26 o 
  -5  13  13       50.06       47.18     19.16 o 
  -4  13  13      132.57      138.62     29.41 o 
  -3  13  13       92.99       95.22     22.69 o 
  -2  13  13       35.01       46.58     22.08 o 
  -1  13  13       97.11      108.52     21.23 o 
   0  13  13       64.81      105.79     20.17 o 
  -4  14  13       25.50       21.14     26.63 o 
  -3  14  13       78.33       97.62     19.36 o 
  -2  14  13       96.36       60.41     22.02 o 
  -1  14  13       53.52       48.83     19.65 o 
 -10   0  14       78.92      104.09     21.15 o 
  -9   0  14      202.59      253.05     25.09 o 
  -8   0  14      384.19      567.43     42.58 o 
  -7   0  14      137.95       89.09     26.32 o 
  -6   0  14      988.29     1065.65     59.28 o 
  -5   0  14      241.03      307.69     26.76 o 
  -4   0  14      232.31      150.12     22.55 o 
  -3   0  14       27.18       49.66     20.63 o 
  -2   0  14      589.96      717.62     35.92 o 
  -1   0  14       24.36        7.62     20.26 o 
   0   0  14       19.74       -3.72     29.25 o 
   1   0  14        2.34       25.80     25.72 o 
   2   0  14      124.29      131.62     29.18 o 
   3   0  14       18.45       25.02     23.21 o 
 -10   1  14        9.46       25.89     15.72 o 
  -9   1  14      129.53      115.45     14.16 o 
  -8   1  14        0.20       20.10     14.44 o 
  -7   1  14       64.70       94.65     16.31 o 
  -6   1  14       27.83        4.22     13.88 o 
  -5   1  14       36.24       38.48     14.13 o 
  -4   1  14       42.20       46.30     14.62 o 
  -3   1  14        5.86       20.07     11.35 o 
  -2   1  14       70.69       64.61     11.85 o 
  -1   1  14       13.11        4.63     11.49 o 
   0   1  14       22.89       25.28     13.16 o 
   1   1  14        0.24        4.39     22.24 o 
   2   1  14        7.01        6.10     19.94 o 
   3   1  14       25.49       24.93     19.05 o 
 -10   2  14       70.55       74.40     15.91 o 
  -9   2  14      239.10      255.17     17.87 o 
  -8   2  14      153.52      217.25     18.25 o 
  -7   2  14      172.41      169.34     17.62 o 
  -6   2  14      227.31      202.33     17.23 o 
  -5   2  14      919.77      955.70     34.24 o 
  -4   2  14      990.80      907.36     24.86 o 
  -3   2  14      512.41      469.63     17.38 o 
  -2   2  14      274.67      312.79     15.68 o 
  -1   2  14       31.62       60.84     12.48 o 
   0   2  14      141.62      118.43     14.61 o 
   1   2  14      285.32      284.49     25.06 o 
   2   2  14       69.30       74.55     15.18 o 
   3   2  14       10.51        8.23     17.31 o 
 -10   3  14      187.01      248.50     18.56 o 
  -9   3  14        1.56      -10.62     15.46 o 
  -8   3  14      260.50      283.31     19.47 o 
  -7   3  14       48.08       72.98     15.70 o 
  -6   3  14      101.32      112.15     14.49 o 
  -5   3  14       96.65      100.63     14.21 o 
  -4   3  14       51.93       41.62     13.33 o 
  -3   3  14      109.25       95.66     12.66 o 
  -2   3  14       44.77       46.55     12.57 o 
  -1   3  14      300.30      333.12     20.41 o 
   0   3  14      134.34      139.71     18.58 o 
   1   3  14       94.80      164.56     27.87 o 
   2   3  14        1.23      -12.21     15.67 o 
   3   3  14       71.84       62.35     24.93 o 
  -9   4  14        1.78       21.92     19.78 o 
  -8   4  14       29.27       56.69     14.68 o 
  -7   4  14       87.80       86.26     13.71 o 
  -6   4  14       60.95       60.88     14.88 o 
  -5   4  14      341.20      345.72     17.22 o 
  -4   4  14        6.89       20.13     13.76 o 
  -3   4  14       18.90       29.90     12.85 o 
  -2   4  14      342.54      346.09     16.17 o 
  -1   4  14        9.55       33.85     12.00 o 
   0   4  14       24.14       21.61     16.93 o 
   1   4  14       32.16       23.97     20.15 o 
   2   4  14        1.21        0.86     13.30 o 
   3   4  14        5.99       -6.43     21.88 o 
  -9   5  14       69.60       83.67     19.91 o 
  -8   5  14      738.29      922.01     34.93 o 
  -7   5  14        1.66       -5.23     14.10 o 
  -6   5  14      709.74      796.42     25.24 o 
  -5   5  14      198.85      218.34     15.15 o 
  -4   5  14       36.04       26.90     13.29 o 
  -3   5  14       85.74       93.94     14.46 o 
  -2   5  14        4.65       -8.68     11.88 o 
  -1   5  14       78.56       72.13     11.94 o 
   0   5  14       13.64        3.70     15.20 o 
   1   5  14      215.45      266.82     37.61 o 
   2   5  14       24.27       31.60     17.62 o 
  -8   6  14       30.76       59.60     22.71 o 
  -7   6  14      185.57      204.38     15.31 o 
  -6   6  14       22.61       22.53     15.02 o 
  -5   6  14       58.76       54.88     13.59 o 
  -4   6  14       89.36      117.23     14.84 o 
  -3   6  14       38.01       66.09     13.87 o 
  -2   6  14        8.78       33.19     14.08 o 
  -1   6  14        7.84        1.13     12.80 o 
   0   6  14       66.35       82.66     15.51 o 
   1   6  14        0.33       10.90     20.08 o 
   2   6  14      136.67      177.18     26.83 o 
  -8   7  14       58.53       47.88     22.36 o 
  -7   7  14       22.74       38.66     17.75 o 
  -6   7  14      264.56      276.15     19.86 o 
  -5   7  14       68.03       60.26     13.33 o 
  -4   7  14       29.37       46.50     14.05 o 
  -3   7  14       13.64       13.72     13.96 o 
  -2   7  14       18.95        6.55     14.25 o 
  -1   7  14        2.20        2.40     17.02 o 
   0   7  14       16.10       11.74     17.43 o 
   1   7  14      103.32      147.89     27.06 o 
  -7   8  14      341.95      346.05     23.83 o 
  -6   8  14       27.19       31.01     15.66 o 
  -5   8  14      100.72      114.36     15.39 o 
  -4   8  14        0.68        1.94     15.84 o 
  -3   8  14       99.42      136.71     17.23 o 
  -2   8  14      119.23       89.77     17.49 o 
  -1   8  14      175.35      145.79     28.15 o 
   0   8  14      127.60      134.45     17.23 o 
  -7   9  14        0.06      -16.36     29.55 o 
  -6   9  14        0.45       -0.24     23.01 o 
  -5   9  14       13.28       32.70     19.91 o 
  -4   9  14      361.60      367.87     24.92 o 
  -3   9  14       52.40       31.29     17.65 o 
  -2   9  14       15.62       31.08     17.20 o 
  -1   9  14       27.30       23.77     17.38 o 
   0   9  14       56.28       52.46     18.21 o 
  -6  10  14       24.57       32.29     29.22 o 
  -5  10  14        3.00        5.99     17.71 o 
  -4  10  14       84.22       76.95     16.73 o 
  -3  10  14      171.73      214.21     20.02 o 
  -2  10  14        7.98       10.68     17.53 o 
  -1  10  14       96.62       98.52     17.01 o 
   0  10  14        1.51       31.24     25.32 o 
  -5  11  14       13.34       26.37     17.58 o 
  -4  11  14      108.41      102.94     16.16 o 
  -3  11  14        4.73       19.41     16.30 o 
  -2  11  14       31.37       32.75     16.51 o 
  -1  11  14        2.96       12.12     16.62 o 
  -4  12  14       37.74       59.73     16.60 o 
  -3  12  14       43.09       67.97     16.35 o 
  -2  12  14       55.18       37.39     20.96 o 
  -9   1  15      665.79      804.14     44.69 o 
  -8   1  15        8.82        5.39     15.98 o 
  -7   1  15      369.68      433.63     18.73 o 
  -6   1  15        5.09       14.86     14.75 o 
  -5   1  15       32.30       19.86     14.81 o 
  -4   1  15      102.57       63.73     15.28 o 
  -3   1  15      272.62      310.56     17.82 o 
  -2   1  15      139.38      170.05     14.65 o 
  -1   1  15      186.03      157.97     14.76 o 
   0   1  15       43.17        5.86     21.71 o 
  -9   2  15        5.05        6.04     15.83 o 
  -8   2  15      429.20      469.49     59.36 o 
  -7   2  15       12.38       16.62     14.18 o 
  -6   2  15      538.63      541.54     21.43 o 
  -5   2  15      317.78      338.66     24.51 o 
  -4   2  15      116.22      110.57     16.22 o 
  -3   2  15      298.17      285.06     17.13 o 
  -2   2  15        0.06       -0.26     13.01 o 
  -1   2  15      109.47      107.79     19.34 o 
   0   2  15        0.37        1.09     21.99 o 
  -8   3  15        0.08       -9.57     16.36 o 
  -7   3  15        3.26        0.83     15.32 o 
  -6   3  15       78.07       95.23     14.30 o 
  -5   3  15      161.54      169.04     17.71 o 
  -4   3  15      337.66      329.00     20.76 o 
  -3   3  15      285.29      317.05     19.63 o 
  -2   3  15      225.03      237.06     16.58 o 
  -1   3  15      336.01      401.47     26.08 o 
   0   3  15        2.52       16.00     20.21 o 
   1   3  15       23.93       40.86     25.86 o 
  -8   4  15       11.78       13.23     18.48 o 
  -7   4  15      224.58      267.15     29.71 o 
  -6   4  15      264.42      293.71     19.05 o 
  -5   4  15      121.96       82.55     20.12 o 
  -4   4  15       23.22       24.15     15.33 o 
  -3   4  15        4.25       15.64     13.18 o 
  -2   4  15        3.43       -1.80     13.61 o 
  -1   4  15        0.10       18.01     25.78 o 
   0   4  15      122.38      109.76     28.93 o 
   1   4  15       19.99       32.69     23.10 o 
  -8   5  15        0.07      -24.49     24.49 o 
  -7   5  15       78.34       88.85     18.59 o 
  -6   5  15      102.76      103.54     15.39 o 
  -5   5  15      157.37      203.79     20.75 o 
  -4   5  15      375.87      388.89     17.72 o 
  -3   5  15      456.15      432.22     25.28 o 
  -2   5  15       24.72       12.17     13.46 o 
  -1   5  15        4.36        9.78     28.03 o 
   1   5  15       21.13       31.13     23.49 o 
  -7   6  15      342.50      399.74     29.07 o 
  -6   6  15       10.79       42.85     15.52 o 
  -5   6  15      236.91      267.57     20.64 o 
  -4   6  15       26.55       12.40     13.13 o 
  -3   6  15      340.66      344.27     18.70 o 
  -2   6  15      378.37      358.99     24.67 o 
  -1   6  15      412.11      402.44     30.45 o 
  -6   7  15       54.20       53.05     24.51 o 
  -5   7  15      175.81      183.15     21.54 o 
  -4   7  15      109.23      138.13     16.66 o 
  -3   7  15      260.25      216.59     16.43 o 
  -2   7  15        1.28       30.61     18.64 o 
  -1   7  15      201.62      169.87     20.24 o 
  -6   8  15        8.72       -0.47     25.32 o 
  -5   8  15       48.38       47.00     25.82 o 
  -4   8  15       10.02       15.37     17.20 o 
  -3   8  15       44.66       42.79     17.31 o 
  -2   8  15       25.63       71.92     17.79 o 
  -5   9  15       11.29       22.24     24.38 o 
  -4   9  15       83.66      127.57     18.57 o 
  -3   9  15        1.94      -16.57     16.57 o 
  -2   9  15       57.41       96.21     16.72 o 
  -4  10  15       29.11       25.11     16.44 o 
  -3  10  15        8.38        4.28     16.26 o 
  -7   0  16       47.35       24.66     22.50 o 
  -6   0  16       25.92       45.64     22.19 o 
  -5   0  16       59.59       45.71     21.31 o 
  -4   0  16       21.57       18.38     20.90 o 
  -3   0  16       92.43      102.10     24.32 o 
  -7   1  16       54.13       54.11     15.36 o 
  -6   1  16       10.41       10.55     15.20 o 
  -5   1  16       74.61       94.54     15.40 o 
  -4   1  16       73.44      101.18     15.40 o 
  -3   1  16        3.88       10.02     14.70 o 
  -7   2  16       40.32       40.86     15.92 o 
  -6   2  16       34.97       29.22     16.12 o 
  -5   2  16       14.13       18.53     21.04 o 
  -4   2  16        0.15        1.18     16.03 o 
  -3   2  16        1.22      -15.97     15.97 o 
  -6   3  16        1.29       -8.61     16.56 o 
  -5   3  16      122.83      125.38     16.55 o 
  -4   3  16       44.67       30.76     16.60 o 
  -3   3  16      122.31       74.53     16.99 o 
  -6   4  16        1.11      -24.06     24.06 o 
  -5   4  16       86.86      114.02     17.24 o 
  -4   4  16        9.10       -7.95     14.71 o 
  -3   4  16        1.81      -11.00     19.46 o 
  -4   5  16       87.98       76.41     29.06 o 
  -4   6  16       24.06       64.65     26.37 o 
                                                 
